# Supplementary material for: Optogenetic control of protein binding using light-switchable nanobodies
Source: Nat Commun. 2020 Aug 13;11:4044. doi: 10.1038/s41467-020-17836-8 (PMC7426870; doi:10.1038/s41467-020-17836-8)
Supplement: Supplementary file 12 — Source Data [file 41467_2020_17836_MOESM12_ESM.xlsx]

## Sheet: Figure 1d
All frames are 20 sec apart
GG15 Cell1			GG15 Cell2			GG15 Cell3			GG15 Cell4			GG15 Cell5			GG15 Cell6			GG15 Cell7			GG15 Cell8			background intensity
Frame	Area	Mean	Frame	Area	Mean	Frame	Area	Mean	Frame	Area	Mean	Frame	Area	Mean	Frame	Area	Mean	Frame	Area	Mean	Frame	Area	Mean	1520
1	6.002	5756.74	1	2.244	8081.68	1	2.693	7676.1	1	2.58	4356.37	1	1.515	5660.67	1	3.141	7605.16	1	2.076	3712.27	1	3.31	4518.83
2	6.002	5102.64	2	2.244	7168.43	2	2.693	7075.96	2	2.58	3853.3	2	1.515	5201.15	2	3.141	6852.02	2	2.076	3402.95	2	3.31	4527.46
3	6.002	5421.57	3	2.244	7834.45	3	2.693	7324.88	3	2.58	4033.89	3	1.515	5574.89	3	3.141	7201.36	3	2.076	3606.08	3	3.31	4498.48
4	6.002	5346.92	4	2.244	7951.07	4	2.693	7609.6	4	2.58	4168.52	4	1.515	5503.74	4	3.141	7281.98	4	2.076	3601.81	4	3.31	4171.15
5	6.002	5348.95	5	2.244	7721.23	5	2.693	7593.88	5	2.58	4116.41	5	1.515	5518.37	5	3.141	7240.12	5	2.076	3615.95	5	3.31	4315.83
6	6.002	5793.13	6	2.244	7586.18	6	2.693	8849.96	6	2.58	4512.65	6	1.515	5990.33	6	3.141	7341.7	6	2.076	3610.84	6	3.31	4518.12
7	6.002	6353.74	7	2.244	8003.88	7	2.693	9849.19	7	2.58	4853.8	7	1.515	6530.3	7	3.141	7483.98	7	2.076	3841.14	7	3.31	4192.12
8	6.002	6042.38	8	2.244	7848.82	8	2.693	9392.12	8	2.58	4576.2	8	1.515	6139.22	8	3.141	7210.88	8	2.076	3865.19	8	3.31	4499.56
9	6.002	6305.52	9	2.244	8372.98	9	2.693	9853.31	9	2.58	4968.35	9	1.515	6683.15	9	3.141	7583.39	9	2.076	3924.54	9	3.31	4553.29
10	6.002	6348.31	10	2.244	8047.27	10	2.693	9484.48	10	2.58	4872.72	10	1.515	6634.7	10	3.141	7625.21	10	2.076	3969	10	3.31	4674.9
11	6.002	6457.79	11	2.244	8125.48	11	2.693	11094.5	11	2.58	5009.52	11	1.515	6625.7	11	3.141	7725.73	11	2.076	4223.19	11	3.31	4736.75
12	6.002	6247.38	12	2.244	8299.62	12	2.693	9950.54	12	2.58	4926.35	12	1.515	6631.52	12	3.141	7566.95	12	2.076	4124.76	12	3.31	4496.42
13	6.002	6376.45	13	2.244	7669.95	13	2.693	9951.62	13	2.58	4966.04	13	1.515	6872.74	13	3.141	7591.62	13	2.076	3834.43	13	3.31	4231.83
14	6.002	6351.41	14	2.244	7640.12	14	2.693	9419.94	14	2.58	4924.02	14	1.515	6631.78	14	3.141	7402.5	14	2.076	4169.68	14	3.31	4434.17
15	6.002	6573.34	15	2.244	8052.7	15	2.693	9755.88	15	2.58	5036.13	15	1.515	6771.11	15	3.141	7486.98	15	2.076	4345.49	15	3.31	4293.2
16	6.002	6548.68	16	2.244	7732.25	16	2.693	9841.6	16	2.58	5014.65	16	1.515	6610.37	16	3.141	7652.21	16	2.076	4327.76	16	3.31	4251.41
17	6.002	6451.63	17	2.244	7865.1	17	2.693	9577.17	17	2.58	5055.06	17	1.515	6766.85	17	3.141	7595.7	17	2.076	4323.86	17	3.31	4229.88
18	6.002	6592.3	18	2.244	7850.43	18	2.693	10281.6	18	2.58	5163.78	18	1.515	7075.93	18	3.141	7939.12	18	2.076	4297.84	18	3.31	4616.22
19	6.002	6472.55	19	2.244	8098.27	19	2.693	10334.3	19	2.58	5207.54	19	1.515	7012.44	19	3.141	7942.68	19	2.076	4363.78	19	3.31	4435.71
20	6.002	6847.79	20	2.244	8041.2	20	2.693	10226.7	20	2.58	5212.52	20	1.515	7356.04	20	3.141	8275.66	20	2.076	4491.11	20	3.31	4412.52
21	6.002	6477.28	21	2.244	8146.85	21	2.693	10270.6	21	2.58	5069.11	21	1.515	7126.63	21	3.141	8048.43	21	2.076	4325.65	21	3.31	4368.09
22	6.002	6847.07	22	2.244	8018.52	22	2.693	9967.38	22	2.58	5074.91	22	1.515	6955.04	22	3.141	8257.38	22	2.076	4379.89	22	3.31	4402.34
23	6.002	6666.65	23	2.244	7809.05	23	2.693	9841.1	23	2.58	5160.7	23	1.515	6905.19	23	3.141	8231.61	23	2.076	4358	23	3.31	4214.49
24	6.002	6760.22	24	2.244	8223.95	24	2.693	10621.8	24	2.58	5224.02	24	1.515	6755.07	24	3.141	8472.7	24	2.076	4714.78	24	3.31	4267.76
25	6.002	6263.61	25	2.244	8534.6	25	2.693	9943.98	25	2.58	4780.7	25	1.515	6587.37	25	3.141	8579.84	25	2.076	4628.24	25	3.31	4027.41
26	6.002	5858.45	26	2.244	8504.83	26	2.693	9319.58	26	2.58	4337.17	26	1.515	6215.44	26	3.141	8251.04	26	2.076	4389	26	3.31	3739.07
27	6.002	5733.32	27	2.244	8116.4	27	2.693	8792.19	27	2.58	4213.04	27	1.515	5997.19	27	3.141	8017.62	27	2.076	4298.89	27	3.31	3288.05
28	6.002	5751.99	28	2.244	8246.17	28	2.693	8580.48	28	2.58	4310.52	28	1.515	6029	28	3.141	8012.5	28	2.076	4302.3	28	3.31	3034.98
29	6.002	5590.37	29	2.244	7984.35	29	2.693	7990.56	29	2.58	4235.39	29	1.515	5645.07	29	3.141	8106.45	29	2.076	4151.84	29	3.31	2745.76
30	6.002	5629.6	30	2.244	7776.05	30	2.693	8043.38	30	2.58	4210.44	30	1.515	5734.63	30	3.141	8052.79	30	2.076	4242.7	30	3.31	2912.29
31	6.002	5529.04	31	2.244	7870.65	31	2.693	7837.17	31	2.58	4016.17	31	1.515	5514.15	31	3.141	7916.05	31	2.076	4039.76	31	3.31	2946.34
32	6.002	5548.18	32	2.244	8110.3	32	2.693	8317.65	32	2.58	4222.24	32	1.515	5530.04	32	3.141	7842.95	32	2.076	4116.43	32	3.31	2828.22
33	6.002	5550.2	33	2.244	7636.35	33	2.693	7725.44	33	2.58	3959.91	33	1.515	5433.74	33	3.141	7876.93	33	2.076	4255.65	33	3.31	2895.1
34	6.002	5500.22	34	2.244	7320.35	34	2.693	7401.4	34	2.58	4141.87	34	1.515	5677.85	34	3.141	7893.36	34	2.076	4244.97	34	3.31	2887.05
35	6.002	5874.94	35	2.244	7157.52	35	2.693	7669.5	35	2.58	4049.72	35	1.515	5415.59	35	3.141	7808.77	35	2.076	4209.16	35	3.31	2831.8
36	6.002	6213.38	36	2.244	7260.35	36	2.693	7624.42	36	2.58	4126.83	36	1.515	5474.89	36	3.141	7847.2	36	2.076	4121.7	36	3.31	2722.81
37	6.002	5733.09	37	2.244	7398.77	37	2.693	7773.65	37	2.58	4043.26	37	1.515	5530.44	37	3.141	7844.71	37	2.076	3879.92	37	3.31	2700.42
38	6.002	5705.94	38	2.244	7666	38	2.693	7620.33	38	2.58	4182.09	38	1.515	5199.37	38	3.141	7766.3	38	2.076	4092.97	38	3.31	2661.14
39	6.002	5671.58	39	2.244	7500.5	39	2.693	7527.98	39	2.58	4118.96	39	1.515	5038.11	39	3.141	7722.64	39	2.076	4070.65	39	3.31	2766.54
40	6.002	5712.77	40	2.244	7652.8	40	2.693	7022.67	40	2.58	4016.85	40	1.515	5108.07	40	3.141	7717.79	40	2.076	4151.11	40	3.31	2770.59
41	6.002	5645.96	41	2.244	7369.5	41	2.693	7020.27	41	2.58	3980.78	41	1.515	5203	41	3.141	7781.89	41	2.076	4094.84	41	3.31	2789.32
42	6.002	5797.51	42	2.244	7661.05	42	2.693	7505.73	42	2.58	4163.22	42	1.515	5338.19	42	3.141	8027.04	42	2.076	4342.7	42	3.31	2903.19
43	6.002	5749.12	43	2.244	7648.5	43	2.693	7086.25	43	2.58	3916.37	43	1.515	5041.26	43	3.141	7671.77	43	2.076	4120.84	43	3.31	2848.25
44	6.002	5531.35	44	2.244	7518.93	44	2.693	7008.38	44	2.58	4026	44	1.515	5111.56	44	3.141	7841.34	44	2.076	3924.65	44	3.31	2844.37
PG41 Cell1			PG41 Cell2			PG41_Cell 3			PG41 Cell 4			PG41 Cell 5			PG41 Cell6			PG41 Cell7			PG41 Cell8			background intensity
Frame	Area	Mean	Frame	Area	Mean	Frame	Area	Mean	Frame	Area	Mean	Frame	Area	Mean	Frame	Area	Mean	Frame	Area	Mean	Frame	Area	Mean	2165
1	3.422	10961.1	1	1.234	16714.6	1	2.468	14864.7	1	1.571	13087.8	1	3.085	12794	1	2.524	16930	1	2.917	13231.7	1	1.515	19818.2
2	3.422	10722.2	2	1.234	16421	2	2.468	14643.5	2	1.571	12828.9	2	3.085	12599.5	2	2.524	16542.2	2	2.917	13002.4	2	1.515	18830.3
3	3.422	10488.3	3	1.234	16346.7	3	2.468	14036.1	3	1.571	12563.6	3	3.085	12558.8	3	2.524	16183.2	3	2.917	12844.2	3	1.515	18816.2
4	3.422	10485.5	4	1.234	16087.4	4	2.468	14447.3	4	1.571	12856.8	4	3.085	12539.1	4	2.524	16221	4	2.917	13157.1	4	1.515	18980.8
5	3.422	10213.3	5	1.234	16600.5	5	2.468	14305	5	1.571	12660.7	5	3.085	12514.4	5	2.524	15719.4	5	2.917	13171.5	5	1.515	18449.1
6	3.422	10557.9	6	1.234	17543	6	2.468	14853	6	1.571	13202.4	6	3.085	12777.5	6	2.524	16455.4	6	2.917	13445.6	6	1.515	18990.6
7	3.422	10492.7	7	1.234	17518.2	7	2.468	14339.6	7	1.571	13165.1	7	3.085	12471.3	7	2.524	16405.7	7	2.917	13608.8	7	1.515	18765.6
8	3.422	10461.3	8	1.234	17279	8	2.468	13821	8	1.571	13103.6	8	3.085	12328.3	8	2.524	16495	8	2.917	13175.6	8	1.515	19664.2
9	3.422	10648.2	9	1.234	17285.8	9	2.468	13612.5	9	1.571	13192.8	9	3.085	12167	9	2.524	16126	9	2.917	13559.1	9	1.515	19900.9
10	3.422	10469.7	10	1.234	16957	10	2.468	13630.4	10	1.571	13094	10	3.085	11940.2	10	2.524	16300.3	10	2.917	13190.8	10	1.515	19578.7
KE43 Cell1			KE43 Cell2			KE43 Cell 3			KE43 Cell4			KE43 Cell 5			KE43 Cell6			KE43 Cell 7			KE43 Cell 8			background intensity
Frame	Area	Mean	Frame	Area	Mean	Frame	Area	Mean	Frame	Area	Mean	Frame	Area	Mean	Frame	Area	Mean	Frame	Area	Mean	Frame	Area	Mean	877
1	2.637	4800.21	1	1.066	4236.21	1	2.356	3832.79	1	6.227	1369.96	1	4.263	1432.89	1	37.697	1289.37	1	1.907	1467.79	1	3.646	1058.12
2	2.637	4698.38	2	1.066	4245.63	2	2.356	3590.62	2	6.227	1327.54	2	4.263	1394.99	2	37.697	1263.16	2	1.907	1450.47	2	3.646	1125
3	2.637	4576.38	3	1.066	4462.74	3	2.356	3652.69	3	6.227	1349.9	3	4.263	1403.63	3	37.697	1275.76	3	1.907	1428.47	3	3.646	1027.41
4	2.637	4709.51	4	1.066	4397.79	4	2.356	3729.33	4	6.227	1393.73	4	4.263	1395.18	4	37.697	1289.31	4	1.907	1464.56	4	3.646	1130.02
5	2.637	4894.49	5	1.066	4367.47	5	2.356	3771.36	5	6.227	1422.13	5	4.263	1383.76	5	37.697	1292.66	5	1.907	1510.09	5	3.646	1094.54
6	2.637	4952.17	6	1.066	4385.32	6	2.356	3752	6	6.227	1429.23	6	4.263	1413.03	6	37.697	1280.7	6	1.907	1468.97	6	3.646	1098.15
7	2.637	4945.81	7	1.066	4491.26	7	2.356	3635.64	7	6.227	1373.4	7	4.263	1447.5	7	37.697	1286.19	7	1.907	1488.71	7	3.646	1088.45
8	2.637	4885.83	8	1.066	4554.74	8	2.356	3663.81	8	6.227	1330.04	8	4.263	1436.8	8	37.697	1300.79	8	1.907	1398.79	8	3.646	1110.38
9	2.637	4970.15	9	1.066	4530.53	9	2.356	4016.52	9	6.227	1342.13	9	4.263	1380.82	9	37.697	1304.78	9	1.907	1462.56	9	3.646	1120.82
10	2.637	4783.83	10	1.066	4071.74	10	2.356	3718.24	10	6.227	1324.68	10	4.263	1387.68	10	37.697	1261.48	10	1.907	1396.12	10	3.646	1113.57
11	2.637	4843.38	11	1.066	4347.84	11	2.356	3514.12	11	6.227	1364.05	11	4.263	1370.64	11	37.697	1267.08	11	1.907	1447.94	11	3.646	1102.63
12	2.637	4979.7	12	1.066	4299.1	12	2.356	3752.26	12	6.227	1378.41	12	4.263	1411.92	12	37.697	1281.2	12	1.907	1518.27	12	3.646	1094.71
SV62 Cell1			SV62 Cell2			SV62 Cell3			SV62 Cell4			SV62 Cell5			SV62 Cell6			SV62 Cell7			SV62 Cell8			background intensity
Frame	Area	Mean	Frame	Area	Mean	Frame	Area	Mean	Frame	Area	Mean	Frame	Area	Mean	Frame	Area	Mean	Frame	Area	Mean	Frame	Area	Mean	1355
1	3.758	7551.61	1	2.973	6149.76	1	2.019	6327.67	1	3.366	6032.77	1	1.683	10581.8	1	2.132	4301.05	1	1.515	4280.04	1	1.402	9050.32
2	3.758	7565.63	2	2.973	5950.38	2	2.019	6125.61	2	3.366	6140.9	2	1.683	10637.6	2	2.132	4239.84	2	1.515	4059	2	1.402	8654.36
3	3.758	7640.12	3	2.973	5982.41	3	2.019	6111.75	3	3.366	6159.92	3	1.683	11445.2	3	2.132	4317.13	3	1.515	3967.18	3	1.402	9145.68
4	3.758	7640.93	4	2.973	6067.24	4	2.019	6341.36	4	3.366	6333.92	4	1.683	11516	4	2.132	4345.42	4	1.515	3947.78	4	1.402	9273.2
5	3.758	7736.81	5	2.973	5961.7	5	2.019	6203.53	5	3.366	6413.5	5	1.683	11151.6	5	2.132	4366.29	5	1.515	4010.63	5	1.402	9207.84
6	3.758	7299.03	6	2.973	5785.32	6	2.019	6097.53	6	3.366	6323.08	6	1.683	10777.2	6	2.132	4146.5	6	1.515	3915.26	6	1.402	9465.88
7	3.758	7212.58	7	2.973	5848.26	7	2.019	6384.19	7	3.366	6149.45	7	1.683	10756.3	7	2.132	4312.66	7	1.515	3954.63	7	1.402	10262
8	3.758	7277.45	8	2.973	5797.68	8	2.019	6536.28	8	3.366	6145.72	8	1.683	10869.9	8	2.132	4215.97	8	1.515	4007.67	8	1.402	9490.92
9	3.758	7549.88	9	2.973	5585.59	9	2.019	6532.5	9	3.366	6119.23	9	1.683	10146.8	9	2.132	4242.66	9	1.515	4116.3	9	1.402	9315.48
10	3.758	7461.81	10	2.973	5634.09	10	2.019	6788.33	10	3.366	5995.22	10	1.683	10357.4	10	2.132	4136.13	10	1.515	4109.04	10	1.402	9596.28
GR65 Cell1			GR65 Cell2			GR65 Cell3			GR65 Cell4			GR65 Cell 5			GR65 Cell 6			GR65 Cell7			GR65 Cell8			background intensity
Frame	Area	Mean	Frame	Area	Mean	Frame	Area	Mean	Frame	Area	Mean	Frame	Area	Mean	Frame	Area	Mean	Frame	Area	Mean	Frame	Area	Mean	1276
1	6.619	2980.47	1	4.263	3467.55	1	9.256	2123.26	1	3.029	3054.39	1	3.702	3904.91	1	11.612	5202.49	1	8.751	6183.62	1	3.029	5354.11
2	6.619	2933.3	2	4.263	3257.55	2	9.256	2084.28	2	3.029	2952.33	2	3.702	3793.56	2	11.612	5016.36	2	8.751	5983.24	2	3.029	5203.87
3	6.619	2867.85	3	4.263	3263.42	3	9.256	2062.26	3	3.029	2978.33	3	3.702	3800.65	3	11.612	4945.79	3	8.751	5992.81	3	3.029	5187.06
4	6.619	2808.25	4	4.263	3263.16	4	9.256	2075.3	4	3.029	3063.39	4	3.702	3797.15	4	11.612	4880.04	4	8.751	6109.11	4	3.029	5070.13
5	6.619	2858.14	5	4.263	3337.96	5	9.256	2163.41	5	3.029	3231.41	5	3.702	3818.82	5	11.612	5156	5	8.751	6334.55	5	3.029	5243.93
6	6.619	2932.47	6	4.263	3401.14	6	9.256	2252.57	6	3.029	3315.46	6	3.702	3946.68	6	11.612	5153.1	6	8.751	6473.94	6	3.029	5334.24
7	6.619	2952.48	7	4.263	3316.41	7	9.256	2294.52	7	3.029	3407.59	7	3.702	3851.45	7	11.612	5092.94	7	8.751	6322.92	7	3.029	5450.41
8	6.619	3091.2	8	4.263	3510.88	8	9.256	2330.98	8	3.029	3226.78	8	3.702	4210.36	8	11.612	5209.05	8	8.751	6545.81	8	3.029	5326.89
9	6.619	3050.16	9	4.263	3629.21	9	9.256	2321.38	9	3.029	3304.46	9	3.702	4200.29	9	11.612	5303.68	9	8.751	6640.56	9	3.029	5459.2
10	6.619	3098.47	10	4.263	3810.45	10	9.256	2388.45	10	3.029	3416.41	10	3.702	4226.64	10	11.612	5190.86	10	8.751	6748.97	10	3.029	5413.78
AK74 Cell1			AK74 Cell2			AK74 Cell3			AK74 Cell4			AK74 Cell 5			AK74 Cell 6			AK74 Cell7			Ak74 Cell8			background intensity
Frame	Area	Mean	Frame	Area	Mean	Frame	Area	Mean	Frame	Area	Mean	Frame	Area	Mean	Frame	Area	Mean	Frame	Area	Mean	Frame	Area	Mean	1160
1	2.861	8625.9	1	2.076	9676.57	1	6.227	16260.2	1	1.571	5836.18	1	2.244	4869.95	1	2.019	13841.1	1	2.693	25324.1	1	1.346	25545.3
2	2.861	8611.35	2	2.076	8727.08	2	6.227	14625.2	2	1.571	5350.18	2	2.244	4602.3	2	2.019	13987.6	2	2.693	25066.1	2	1.346	24997.5
3	2.861	7753.14	3	2.076	8784.43	3	6.227	15063.1	3	1.571	4682.54	3	2.244	4056.38	3	2.019	13747.5	3	2.693	24151.3	3	1.346	24708.9
4	2.861	7621.53	4	2.076	8092.54	4	6.227	15209.6	4	1.571	4597.96	4	2.244	3987.4	4	2.019	13428	4	2.693	22850.4	4	1.346	24847.6
5	2.861	7577.2	5	2.076	8017.08	5	6.227	14849.2	5	1.571	4681	5	2.244	3687.57	5	2.019	12099.4	5	2.693	21490.8	5	1.346	21744.3
6	2.861	6941.53	6	2.076	7723.54	6	6.227	15009.6	6	1.571	4606	6	2.244	4047.75	6	2.019	12343.2	6	2.693	21920.9	6	1.346	22180.1
7	2.861	7929.22	7	2.076	7206.54	7	6.227	13900.4	7	1.571	4511.96	7	2.244	3907.97	7	2.019	11837.8	7	2.693	21104.1	7	1.346	21215.8
8	2.861	7886.08	8	2.076	8157.49	8	6.227	15647.2	8	1.571	4400.89	8	2.244	3666.82	8	2.019	12521.1	8	2.693	21963.5	8	1.346	22083.4
9	2.861	7881.27	9	2.076	8398.73	9	6.227	15417.7	9	1.571	4576.25	9	2.244	4157.27	9	2.019	12462.9	9	2.693	22217.3	9	1.346	22328.2
10	2.861	8292.92	10	2.076	8530.84	10	6.227	15675.9							10	2.019	12572.8	10	2.693	23432.4	10	1.346	23010.4
11	2.861	9279.65	11	2.076	8555.32	11	6.227	15580.3							11	2.019	12145.8	11	2.693	23261.5	11	1.346	22855.4
12	2.861	8577.2	12	2.076	9424.43	12	6.227	16882.8
13	2.861	8971.08	13	2.076	8552.97	13	6.227	15754.5
14	2.861	8971.08	14	2.076	9569.3	14	6.227	16728.4
SL84 Cell1			SL84 Cell2			SL84 Cell3			SL84 Cell4			SL84 Cell5			SL84 Cell6			SL84 Cell7			SL84 Cell8			background intensity
Frame	Area	Mean	Frame	Area	Mean	Frame	Area	Mean	Frame	Area	Mean	Frame	Area	Mean	Frame	Area	Mean	Frame	Area	Mean	Frame	Area	Mean	1345
1	4.6	4831.51	1	6.619	4595.04	1	7.349	4328.05	1	5.778	4511.95	1	12.341	6034.99	1	3.366	6498.63	1	3.59	6172.36	1	1.739	6508.45
2	4.6	4613.85	2	6.619	4327.88	2	7.349	4060.03	2	5.778	4324.44	2	12.341	5847.72	2	3.366	5850.33	2	3.59	5715.34	2	1.739	6018.84
3	4.6	4467.83	3	6.619	4429.6	3	7.349	4051.82	3	5.778	4169.27	3	12.341	5588.02	3	3.366	6054.53	3	3.59	5532.45	3	1.739	5488.74
4	4.6	4530.48	4	6.619	4260.94	4	7.349	4055.67	4	5.778	4162.07	4	12.341	5663.27	4	3.366	6219.08	4	3.59	5622.16	4	1.739	6342.9
5	4.6	4579.23	5	6.619	4343.01	5	7.349	4123.53	5	5.778	4197.1	5	12.341	5660.97	5	3.366	5992.1	5	3.59	5501.86	5	1.739	6236.55
6	4.6	4454.65	6	6.619	4479.27	6	7.349	4044.81	6	5.778	4107.43	6	12.341	5564.26	6	3.366	6175.5	6	3.59	5631.27	6	1.739	6228.55
7	4.6	4650.39	7	6.619	4769.69	7	7.349	4136.83	7	5.778	4199.46	7	12.341	5744.48	7	3.366	6114.97	7	3.59	6137.19	7	1.739	6204.45
8	4.6	4634.84	8	6.619	4526.16	8	7.349	4075.42	8	5.778	4129.69	8	12.341	5560.41	8	3.366	6320.13	8	3.59	6007.42	8	1.739	5871.45
9	4.6	4406.95	9	6.619	4475.32	9	7.349	3916.55	9	5.778	3906.18	9	12.341	5319.85	9	3.366	6272.4	9	3.59	5949.67	9	1.739	5937
10	4.6	4580.12	10	6.619	4797.93	10	7.349	4110.6	10	5.778	4061.01	10	12.341	5724.98	10	3.366	6401.72	10	3.59	6223.94	10	1.739	6084.52
11	4.6	4654.78	11	6.619	4761.19	11	7.349	4052.58	11	5.778	4025.66	11	12.341	5472.43	11	3.366	6214.85	11	3.59	6143.92	11	1.739	5597.84
12	4.6	4437.11	12	6.619	4681.39	12	7.349	4079	12	5.778	4078.72	12	12.341	5509.65	12	3.366	6332.3	12	3.59	6194.62	12	1.739	6229.23
13	4.6	4158.63	13	6.619	4818.44	13	7.349	4224.18	13	5.778	4103.64	13	12.341	5578.44	13	3.366	6006.33	13	3.59	6239.62	13	1.739	6363.32
14	4.6	4398.05	14	6.619	4755.17	14	7.349	4146.98	14	5.778	3982.52	14	12.341	5553.16	14	3.366	5874.92	14	3.59	6299.06	14	1.739	5664.45
15	4.6	4451.44	15	6.619	4709.14	15	7.349	4164.04	15	5.778	4125.54	15	12.341	5417.4	15	3.366	5719.07	15	3.59	6367.5	15	1.739	6131.52
16	4.6	4229.02	16	6.619	4573.8	16	7.349	3975.03	16	5.778	3951.57	16	12.341	5342.86	16	3.366	6233.03	16	3.59	6369.31	16	1.739	5954.87
17	4.6	4432.83	17	6.619	4851.71	17	7.349	4149.81	17	5.778	4137.51	17	12.341	5703.33	17	3.366	5843.65	17	3.59	6120.98	17	1.739	5798.26
18	4.6	4347.55	18	6.619	4837.71	18	7.349	4139.27	18	5.778	4172.85	18	12.341	5782.42	18	3.366	5901.27	18	3.59	6100	18	1.739	5404.87
19	4.6	4147.99	19	6.619	4810.92	19	7.349	4052.41	19	5.778	4101.48	19	12.341	5618.98	19	3.366	5881.85	19	3.59	6145.52	19	1.739	5837.9
20	4.6	4550.95	20	6.619	4883.02	20	7.349	4128.96	20	5.778	4150.46	20	12.341	5805.79	20	3.366	5672	20	3.59	6305.98	20	1.739	5225.19
21	4.6	4087.16	21	6.619	4763.75	21	7.349	3977.92	21	5.778	4064.76	21	12.341	5695.99	21	3.366	5742.22	21	3.59	6043.22	21	1.739	5966.42
22	4.6	4450.77	22	6.619	4830.75	22	7.349	4046.65	22	5.778	4107.52	22	12.341	5724.4	22	3.366	5911.05	22	3.59	6005.55	22	1.739	5408
23	4.6	4406.13	23	6.619	4804.7	23	7.349	3964.69	23	5.778	4008.71	23	12.341	5597.51	23	3.366	5996.05	23	3.59	6012.33	23	1.739	6051.61
24	4.6	4219.21	24	6.619	4722.47	24	7.349	3857.18	24	5.778	3967.35	24	12.341	5518.06	24	3.366	6040.72	24	3.59	6001.86	24	1.739	6119.77
25	4.6	4290.4	25	6.619	4784.06	25	7.349	4066.78	25	5.778	4044.84	25	12.341	5654.03	25	3.366	5826.33	25	3.59	5866.78	25	1.739	5855
26	4.6	4425.4	26	6.619	4591.59	26	7.349	3907.35	26	5.778	4006.49	26	12.341	5570.43	26	3.366	5775.15	26	3.59	6068.59	26	1.739	5966.42
27	4.6	4616.66	27	6.619	4570.46	27	7.349	3831.44	27	5.778	4058.7	27	12.341	5650.24	27	3.366	5743.22	27	3.59	5543.77	27	1.739	6071.65
28	4.6	4543.05	28	6.619	4551.75	28	7.349	3830.37	28	5.778	4086.61	28	12.341	5647.23	28	3.366	5792.75	28	3.59	5631.17	28	1.739	6115.77
29	4.6	4536.01	29	6.619	4530.03	29	7.349	3911.84	29	5.778	4081.66	29	12.341	5608.54	29	3.366	5884.95	29	3.59	5663.89	29	1.739	6050.03
30	4.6	4185.61	30	6.619	4528.45	30	7.349	3961.41	30	5.778	4213.82	30	12.341	5652.57	30	3.366	5729.23	30	3.59	5892.64	30	1.739	5702.74
31	4.6	4149.67	31	6.619	4396.04	31	7.349	3871.11	31	5.778	4072.99	31	12.341	5532.61	31	3.366	5731.05	31	3.59	5940.19	31	1.739	5061.65
32	4.6	4316.22	32	6.619	4505.71	32	7.349	4066.14	32	5.778	4138	32	12.341	5490.94	32	3.366	5746.1	32	3.59	6087.03	32	1.739	4933
33	4.6	4457.65	33	6.619	4736.69	33	7.349	4175.48	33	5.778	4335.64	33	12.341	5754.79	33	3.366	5641.77	33	3.59	5655.42	33	1.739	5109.1
34	4.6	4371.72	34	6.619	4511.19	34	7.349	4069.37	34	5.778	4175	34	12.341	5702.06	34	3.366	5617.43	34	3.59	5789.45	34	1.739	5739.23
35	4.6	4412.77	35	6.619	4573.01	35	7.349	4150.25	35	5.778	4207.12	35	12.341	5582.65	35	3.366	5552.25	35	3.59	5661.03	35	1.739	5704
36	4.6	4431.13	36	6.619	4485.84	36	7.349	4158.26	36	5.778	4214.18	36	12.341	5644.45	36	3.366	5444.45	36	3.59	5528.47	36	1.739	5773.1
37	4.6	4419.41	37	6.619	4510.52	37	7.349	4110.18	37	5.778	4298.25	37	12.341	5590.99	37	3.366	5399.38	37	3.59	5865.09	37	1.739	5424.87
38	4.6	4507.39	38	6.619	4450.83	38	7.349	4094.14	38	5.778	4146.31	38	12.341	5615.95	38	3.366	5416.03	38	3.59	5709.28	38	1.739	5968.55
39	4.6	4349.96	39	6.619	4407.09	39	7.349	3973.48	39	5.778	4138.11	39	12.341	5477.98	39	3.366	5888.42	39	3.59	6087.83	39	1.739	5707.42
40	4.6	4556.4	40	6.619	4499.52	40	7.349	3960.67	40	5.778	4176.11	40	12.341	5541.21	40	3.366	5590.4	40	3.59	5783.53	40	1.739	5392.23
41	4.6	4415.34	41	6.619	4436.02	41	7.349	4003.75	41	5.778	4260.75	41	12.341	5552.85	41	3.366	5427.25	41	3.59	5736.03	41	1.739	5905.71
42	4.6	4554.67	42	6.619	4560.03	42	7.349	4098.82	42	5.778	4171.62	42	12.341	5617.41	42	3.366	5356.03	42	3.59	5737.58	42	1.739	5940.74
43	4.6	4350.99	43	6.619	4587.79	43	7.349	3939.43	43	5.778	4238.62	43	12.341	5546.1	43	3.366	5391.53	43	3.59	5642.66	43	1.739	5811.77
44	4.6	4312.6	44	6.619	4513.85	44	7.349	4012.77	44	5.778	4160.85	44	12.341	5517.76	44	3.366	5584.55	44	3.59	5752.98	44	1.739	5503.35
															45	3.366	5593.05	45	3.59	5980.91	45	1.739	5133.65
															46	3.366	5518.3	46	3.59	5371.81	46	1.739	5648.39
															47	3.366	5643.8	47	3.59	5595	47	1.739	5194.94
															48	3.366	5455.17	48	3.59	4887.23	48	1.739	5415.68
															49	3.366	5563	49	3.59	5189.17	49	1.739	5290.26
															50	3.366	5700.53	50	3.59	5425.41	50	1.739	5367.87
															51	3.366	5670.28	51	3.59	5856.8	51	1.739	5252.81
															52	3.366	5474.53	52	3.59	5876.19	52	1.739	5801.16
															53	3.366	5479.17	53	3.59	4915.92	53	1.739	5486
															54	3.366	5672.02	54	3.59	4906.17	54	1.739	5938.16
															55	3.366	5568.53	55	3.59	4797.7	55	1.739	5555.03
															56	3.366	5715.73	56	3.59	4851.7	56	1.739	5391.77
															57	3.366	5799.68	57	3.59	4912.55	57	1.739	5439.32
															58	3.366	5484.4	58	3.59	4652	58	1.739	5415.06
															59	3.366	5580.95	59	3.59	4584.5	59	1.739	5442.68
															60	3.366	5414.25	60	3.59	4654.84	60	1.739	5329.68
															61	3.366	5432.27	61	3.59	4750.66	61	1.739	5425.55
															62	3.366	5534.08	62	3.59	4782.41	62	1.739	5597.9
															63	3.366	6032.57	63	3.59	4647.52	63	1.739	5594.65
															64	3.366	5912.65	64	3.59	4403.34	64	1.739	5289.55
															65	3.366	5748.07	65	3.59	5004.98	65	1.739	5634.71

## Sheet: Figure 2b
All frames are 20 sec apart
GG15_o_Cell1			GG15_o_Cell2			GG15_o_Cell3			GG15_o_Cell4			GG15_o_Cell5			GG15_o_Cell6			GG15_o_Cell7			GG15_o_Cell8
Frame	Area	Mean	Frame	Area	Mean	Frame	Area	Mean	Frame	Area	Mean	Frame	Area	Mean	Frame	Area	Mean	Frame	Area	Mean	Frame	Area	Mean		Background Intensity
1	6.002	5756.74	1	2.244	8081.68	1	2.693	7676.1	1	2.58	4356.37	1	1.515	5660.67	1	3.141	7605.16	1	2.076	3712.27	1	3.31	4518.83		1520
2	6.002	5102.64	2	2.244	7168.43	2	2.693	7075.96	2	2.58	3853.3	2	1.515	5201.15	2	3.141	6852.02	2	2.076	3402.95	2	3.31	4527.46
3	6.002	5421.57	3	2.244	7834.45	3	2.693	7324.88	3	2.58	4033.89	3	1.515	5574.89	3	3.141	7201.36	3	2.076	3606.08	3	3.31	4498.48
4	6.002	5346.92	4	2.244	7951.07	4	2.693	7609.6	4	2.58	4168.52	4	1.515	5503.74	4	3.141	7281.98	4	2.076	3601.81	4	3.31	4171.15
5	6.002	5348.95	5	2.244	7721.23	5	2.693	7593.88	5	2.58	4116.41	5	1.515	5518.37	5	3.141	7240.12	5	2.076	3615.95	5	3.31	4315.83
6	6.002	5793.13	6	2.244	7586.18	6	2.693	8849.96	6	2.58	4512.65	6	1.515	5990.33	6	3.141	7341.7	6	2.076	3610.84	6	3.31	4518.12
7	6.002	6353.74	7	2.244	8003.88	7	2.693	9849.19	7	2.58	4853.8	7	1.515	6530.3	7	3.141	7483.98	7	2.076	3841.14	7	3.31	4192.12
8	6.002	6042.38	8	2.244	7848.82	8	2.693	9392.12	8	2.58	4576.2	8	1.515	6139.22	8	3.141	7210.88	8	2.076	3865.19	8	3.31	4499.56
9	6.002	6305.52	9	2.244	8372.98	9	2.693	9853.31	9	2.58	4968.35	9	1.515	6683.15	9	3.141	7583.39	9	2.076	3924.54	9	3.31	4553.29
10	6.002	6348.31	10	2.244	8047.27	10	2.693	9484.48	10	2.58	4872.72	10	1.515	6634.7	10	3.141	7625.21	10	2.076	3969	10	3.31	4674.9
11	6.002	6457.79	11	2.244	8125.48	11	2.693	11094.5	11	2.58	5009.52	11	1.515	6625.7	11	3.141	7725.73	11	2.076	4223.19	11	3.31	4736.75
12	6.002	6247.38	12	2.244	8299.62	12	2.693	9950.54	12	2.58	4926.35	12	1.515	6631.52	12	3.141	7566.95	12	2.076	4124.76	12	3.31	4496.42
13	6.002	6376.45	13	2.244	7669.95	13	2.693	9951.62	13	2.58	4966.04	13	1.515	6872.74	13	3.141	7591.62	13	2.076	3834.43	13	3.31	4231.83
14	6.002	6351.41	14	2.244	7640.12	14	2.693	9419.94	14	2.58	4924.02	14	1.515	6631.78	14	3.141	7402.5	14	2.076	4169.68	14	3.31	4434.17
15	6.002	6573.34	15	2.244	8052.7	15	2.693	9755.88	15	2.58	5036.13	15	1.515	6771.11	15	3.141	7486.98	15	2.076	4345.49	15	3.31	4293.2
16	6.002	6548.68	16	2.244	7732.25	16	2.693	9841.6	16	2.58	5014.65	16	1.515	6610.37	16	3.141	7652.21	16	2.076	4327.76	16	3.31	4251.41
17	6.002	6451.63	17	2.244	7865.1	17	2.693	9577.17	17	2.58	5055.06	17	1.515	6766.85	17	3.141	7595.7	17	2.076	4323.86	17	3.31	4229.88
18	6.002	6592.3	18	2.244	7850.43	18	2.693	10281.6	18	2.58	5163.78	18	1.515	7075.93	18	3.141	7939.12	18	2.076	4297.84	18	3.31	4616.22
19	6.002	6472.55	19	2.244	8098.27	19	2.693	10334.3	19	2.58	5207.54	19	1.515	7012.44	19	3.141	7942.68	19	2.076	4363.78	19	3.31	4435.71
20	6.002	6847.79	20	2.244	8041.2	20	2.693	10226.7	20	2.58	5212.52	20	1.515	7356.04	20	3.141	8275.66	20	2.076	4491.11	20	3.31	4412.52
21	6.002	6477.28	21	2.244	8146.85	21	2.693	10270.6	21	2.58	5069.11	21	1.515	7126.63	21	3.141	8048.43	21	2.076	4325.65	21	3.31	4368.09
22	6.002	6847.07	22	2.244	8018.52	22	2.693	9967.38	22	2.58	5074.91	22	1.515	6955.04	22	3.141	8257.38	22	2.076	4379.89	22	3.31	4402.34
23	6.002	6666.65	23	2.244	7809.05	23	2.693	9841.1	23	2.58	5160.7	23	1.515	6905.19	23	3.141	8231.61	23	2.076	4358	23	3.31	4214.49
24	6.002	6760.22	24	2.244	8223.95	24	2.693	10621.8	24	2.58	5224.02	24	1.515	6755.07	24	3.141	8472.7	24	2.076	4714.78	24	3.31	4267.76
25	6.002	6263.61	25	2.244	8534.6	25	2.693	9943.98	25	2.58	4780.7	25	1.515	6587.37	25	3.141	8579.84	25	2.076	4628.24	25	3.31	4027.41
26	6.002	5858.45	26	2.244	8504.83	26	2.693	9319.58	26	2.58	4337.17	26	1.515	6215.44	26	3.141	8251.04	26	2.076	4389	26	3.31	3739.07
27	6.002	5733.32	27	2.244	8116.4	27	2.693	8792.19	27	2.58	4213.04	27	1.515	5997.19	27	3.141	8017.62	27	2.076	4298.89	27	3.31	3288.05
28	6.002	5751.99	28	2.244	8246.17	28	2.693	8580.48	28	2.58	4310.52	28	1.515	6029	28	3.141	8012.5	28	2.076	4302.3	28	3.31	3034.98
29	6.002	5590.37	29	2.244	7984.35	29	2.693	7990.56	29	2.58	4235.39	29	1.515	5645.07	29	3.141	8106.45	29	2.076	4151.84	29	3.31	2745.76
30	6.002	5629.6	30	2.244	7776.05	30	2.693	8043.38	30	2.58	4210.44	30	1.515	5734.63	30	3.141	8052.79	30	2.076	4242.7	30	3.31	2912.29
31	6.002	5529.04	31	2.244	7870.65	31	2.693	7837.17	31	2.58	4016.17	31	1.515	5514.15	31	3.141	7916.05	31	2.076	4039.76	31	3.31	2946.34
32	6.002	5548.18	32	2.244	8110.3	32	2.693	8317.65	32	2.58	4222.24	32	1.515	5530.04	32	3.141	7842.95	32	2.076	4116.43	32	3.31	2828.22
33	6.002	5550.2	33	2.244	7636.35	33	2.693	7725.44	33	2.58	3959.91	33	1.515	5433.74	33	3.141	7876.93	33	2.076	4255.65	33	3.31	2895.1
34	6.002	5500.22	34	2.244	7320.35	34	2.693	7401.4	34	2.58	4141.87	34	1.515	5677.85	34	3.141	7893.36	34	2.076	4244.97	34	3.31	2887.05
35	6.002	5874.94	35	2.244	7157.52	35	2.693	7669.5	35	2.58	4049.72	35	1.515	5415.59	35	3.141	7808.77	35	2.076	4209.16	35	3.31	2831.8
36	6.002	6213.38	36	2.244	7260.35	36	2.693	7624.42	36	2.58	4126.83	36	1.515	5474.89	36	3.141	7847.2	36	2.076	4121.7	36	3.31	2722.81
37	6.002	5733.09	37	2.244	7398.77	37	2.693	7773.65	37	2.58	4043.26	37	1.515	5530.44	37	3.141	7844.71	37	2.076	3879.92	37	3.31	2700.42
38	6.002	5705.94	38	2.244	7666	38	2.693	7620.33	38	2.58	4182.09	38	1.515	5199.37	38	3.141	7766.3	38	2.076	4092.97	38	3.31	2661.14
39	6.002	5671.58	39	2.244	7500.5	39	2.693	7527.98	39	2.58	4118.96	39	1.515	5038.11	39	3.141	7722.64	39	2.076	4070.65	39	3.31	2766.54
40	6.002	5712.77	40	2.244	7652.8	40	2.693	7022.67	40	2.58	4016.85	40	1.515	5108.07	40	3.141	7717.79	40	2.076	4151.11	40	3.31	2770.59
41	6.002	5645.96	41	2.244	7369.5	41	2.693	7020.27	41	2.58	3980.78	41	1.515	5203	41	3.141	7781.89	41	2.076	4094.84	41	3.31	2789.32
42	6.002	5797.51	42	2.244	7661.05	42	2.693	7505.73	42	2.58	4163.22	42	1.515	5338.19	42	3.141	8027.04	42	2.076	4342.7	42	3.31	2903.19
43	6.002	5749.12	43	2.244	7648.5	43	2.693	7086.25	43	2.58	3916.37	43	1.515	5041.26	43	3.141	7671.77	43	2.076	4120.84	43	3.31	2848.25
44	6.002	5531.35	44	2.244	7518.93	44	2.693	7008.38	44	2.58	4026	44	1.515	5111.56	44	3.141	7841.34	44	2.076	3924.65	44	3.31	2844.37
GG15_s_Cell1			GG15_s_Cell2			GG15_s_Cell3			GG15_s_Cell4			GG15_s_Cell5			GG15_s_Cell6			GG15_s_Cell7			GG15_s_Cell8
Frame	Area	Mean	Frame	Area	Mean	Frame	Area	Mean	Frame	Area	Mean	Frame	Area	Mean	Frame	Area	Mean	Frame	Area	Mean	Frame	Area	Mean		background intensity
1	38.875	3296.79	1	51.216	4145.25	1	40.333	4518.39	1	10.602	4064.2	1	8.863	4451.62	1	26.702	3524.46	1	26.926	5154.9	1	21.429	5403.05		1310
2	38.875	3346.22	2	51.216	4148.35	2	40.333	4234.57	2	10.602	3917.97	2	8.863	4558.89	2	26.702	3309.76	2	26.926	4950.06	2	21.429	5194.08
3	38.875	3322.41	3	51.216	4154.82	3	29.451	4296.26	3	10.602	3934.25	3	8.863	4596.85	3	26.702	3340.07	3	26.926	4942.94	3	21.429	5318.42
4	38.875	4021.98	4	51.216	4543.33	4	29.451	4298.01	4	10.602	3912.36	4	8.863	6031.53	4	26.702	3344.33	4	26.926	4965.48	4	21.429	5238.13
5	38.875	4151.95	5	51.216	4723.02	5	29.451	5020.86	5	10.602	4454.92	5	8.863	6198.55	5	22.607	4108.89	5	26.926	5789.42	5	30.292	6370.88
6	38.875	4129.88	6	51.216	4732.19	6	29.451	5220.96	6	10.602	4457.97	6	8.863	6365.65	6	22.607	4126.4	6	26.926	6016.3	6	30.292	6633.42
7	38.875	3996.34	7	51.216	4568.15	7	29.451	5274.42	7	10.602	4609.57	7	8.863	6366.78	7	22.607	4127.56	7	26.926	6109.46	7	30.292	6743.35
8	38.875	3901.97	8	51.216	4552.4	8	29.451	4963.4	8	10.602	4529.88	8	8.863	6087.48	8	22.607	3997	8	26.926	5909.54	8	30.292	6456.01
9	38.875	3991.47	9	51.216	4642.66	9	29.451	4912.13	9	10.602	4763.2	9	8.863	6220.58	9	22.607	3969.05	9	26.926	5906.52	9	30.292	6324.1
10	38.875	3805.07	10	51.216	4508.07	10	29.451	5019.82	10	10.602	4778.03	10	8.863	5883.94	10	22.607	4003.36	10	26.926	6056.78	10	30.292	6540.33
11	38.875	3753.24	11	51.216	4457.32	11	29.451	4913.89	11	10.602	4668.84	11	8.863	5782.83	11	22.607	3918.44	11	26.926	5766.43	11	30.292	6282.89
12	38.875	3793.75	12	51.216	4446.98	12	29.451	4912.88	12	10.602	4492.25	12	8.863	5834.54	12	22.607	3883.01	12	26.926	5766.01	12	30.292	6233.09
13	38.875	3741.69	13	51.216	4346.66	13	29.451	4980.44	13	10.602	4580.5	13	8.863	5749.37	13	22.607	3935.46	13	26.926	5851.91	13	30.292	6315.13
14	38.875	3694.69	14	51.216	4326.24	14	29.451	4977.74	14	10.602	4652.16	14	8.863	5641.11	14	22.607	3881.44	14	26.926	5737.39	14	30.292	6164.91
						15	29.451	4927.49	15	10.602	4958.42				15	22.607	3864.56	15	26.926	5753.72	15	30.292	6125.51
GS16_o_Cell1			GS16_o_Cell2			GS16_o_Cell3			GS16_o_Cell4			GS16_o_Cell5			GS16_o_Cell6			GS16_o_Cell7			GS16_o_Cell8
Frame	Area	Mean	Frame	Area	Mean	Frame	Area	Mean	Frame	Area	Mean	Frame	Area	Mean	Frame	Area	Mean	Frame	Area	Mean	Frame	Area	Mean		Average Background
1	26.141	1601.85	1	29.451	2229.69	1	44.092	1707.39	1	47.121	3858.81	1	34.443	3336.57	1	43.363	1013.66	1	34.78	2525.47	1	24.402	2615.34		716
2	26.141	1595.57	2	29.451	2178.5	2	44.092	1686.6	2	47.121	3803.94	2	34.443	3332.45	2	43.363	1025.27	2	34.78	2550.58	2	24.402	3007.05
3	26.141	1822.06	3	29.451	2414.01	3	44.092	1887.4	3	47.121	4173.12	3	34.443	3633.57	3	43.363	1071.88	3	34.78	2823.08	3	23.056	2897.34
4	26.141	1896.87	4	29.451	2480.11	4	44.092	1920.79	4	47.121	4321.53	4	34.443	3688.82	4	43.363	1075.84	4	34.78	2785.07	4	23.056	2938.34
5	26.141	1943.76	5	29.451	2502.45	5	44.092	1911.41	5	47.121	4398.86	5	34.443	3827.76	5	43.363	1097.06	5	34.78	2979.91	5	23.056	2862.7
6	26.141	1978.83	6	29.451	2497.39	6	44.092	1944.67	6	47.121	4421.92	6	34.443	3855.24	6	43.363	1130.79	6	34.78	3055.29	6	23.056	2793.09
7	26.141	1929.48	7	29.451	2395.77	7	44.092	1860.7	7	47.121	4317.95	7	34.443	3657.12	7	43.363	1112.44	7	34.78	2997.19	7	23.056	2753.44
8	26.141	2009.3	8	29.451	2512.68	8	44.092	1947.71	8	47.121	4566.92	8	34.443	3769.43	8	43.363	1160.33	8	34.78	2931.69	8	23.056	2591.07
9	26.141	1846.28	9	29.451	2308.58	9	44.092	1809.55	9	47.121	4230.56	9	34.443	3449.43	9	43.363	1125.6	9	34.78	2687.75	9	23.056	2864.09
10	26.141	1961.62	10	29.451	2523.37	10	44.092	1906.78	10	47.121	4600.88	10	34.443	3727.72	10	43.363	1230.92	10	34.78	2962.14	10	23.056	2943.59
11	26.141	1987.5	11	29.451	2527.86	11	44.092	1891.67	11	24.065	4496.42	11	34.443	3766.82	11	43.363	1274.9	11	34.78	2950.69	11	23.056	2899.53
12	26.141	1998.32	12	29.451	2497.41	12	44.092	1882.35	12	24.065	4520.31	12	34.443	3791.82	12	43.363	1295.61	12	34.78	2949.4	12	23.056	3130.01
13	26.141	1949.77	13	29.451	2464.4	13	44.092	1859.26	13	24.065	4379.52	13	34.443	3693.6	13	43.363	1298.52	13	34.78	2768.5	13	23.056	3176.4
14	26.141	1813.01	14	29.451	2366.03	14	44.092	1740.62	14	24.065	4068.1	14	34.443	3589.98	14	43.363	1299.38	14	34.78	2426.17	14	23.056	2989.31
15	26.141	1770.37	15	29.451	2421.08	15	44.092	1732.21	15	24.065	4013.74	15	34.443	3617.4	15	43.363	1318.84	15	34.78	2502.46	15	23.056	2785.3
16	26.141	1758.43	16	29.451	2476.75	16	44.092	1720.99	16	24.065	4196.74	16	34.443	3693.52	16	43.363	1338.2	16	34.78	2478.78	16	23.056	2923.19
17	26.141	1725.15										17	34.443	3675.36				17	34.78	2452.16
												18	34.443	3699.23
GS16_s_Cell1			GS16_s_Cell2			GS16_s_Cell3			GS16_s_Cell4			GS16_s_Cell5
Frame	Area	Mean	Frame	Area	Mean	Frame	Area	Mean	Frame	Area	Mean	Frame	Area	Mean		Background Intensity
1	19.858	971.76	1	18.736	973.874	1	41.399	822.161	1	45.999	849.933	1	63.389	945.008		747
2	19.858	968.155	2	18.736	966.024	2	41.399	810.553	2	45.999	853.511	2	63.389	941.866
3	19.858	970.056	3	18.736	977.844	3	41.399	814.251	3	45.999	850.137	3	63.389	934.91
4	19.858	992.088	4	18.736	994.263	4	41.399	810.36	4	45.999	840.916	4	63.389	949.342
5	19.858	893.562	5	18.736	888.44	5	41.399	747.153	5	45.999	771.9	5	63.389	864.673
6	19.858	915.833	6	18.736	931.24	6	41.399	769.767	6	45.999	801.41	6	63.389	892.709
7	19.858	980.328	7	18.736	996.362	7	41.399	808.878	7	45.999	849.244	7	63.389	958.556
8	19.858	875.35	8	18.736	876.018	8	41.399	732.839	8	45.999	765.607	8	63.389	858.901
9	19.858	913.017	9	18.736	932.299	9	41.399	766.451	9	45.999	803.193	9	63.389	900.157
10	19.858	909.364	10	18.736	941.62	10	41.399	762.039	10	45.999	799.073	10	63.389	893.537
11	19.858	947.116	11	18.736	999.44	11	41.399	802.577	11	45.999	839.517	11	63.389	943.986
12	19.858	918.41	12	18.736	948.305	12	41.399	775.612	12	45.999	800.523	12	63.389	896.235
SL17_o_Cell1			SL17_o_Cell2			SL17_o_Cell3			SL17_o_Cell4			SL17_o_Cell5			SL17_o_Cell6			SL17_o_Cell7			SL17_o_Cell8
Frame	Area	Mean	Frame	Area	Mean	Frame	Area	Mean	Frame	Area	Mean	Frame	Area	Mean	Frame	Area	Mean	Frame	Area	Mean	Frame	Area	Mean		Background Intensity
1	35.397	5222.5	1	28.834	5136.85	1	36.351	3730.6	1	38.987	3265.11	1	33.938	3354.27	1	26.758	3991.01	1	47.346	3760.29	1	25.243	2859.93		677
2	35.397	5268.45	2	28.834	5252.14	2	36.351	3694.13	2	38.987	3272	2	33.938	3388.91	2	26.758	3926.52	2	47.346	3725.4	2	25.243	2863.25
3	35.397	5350.89	3	28.834	5297.66	3	36.351	3729.99	3	38.987	3347.44	3	33.938	3493.29	3	26.758	3957.02	3	47.346	3763.02	3	25.243	2948.06
4	35.397	5521.1	4	28.834	5306.44	4	36.351	3659.19	4	38.987	3340.32	4	33.938	3499.67	4	26.758	3944.53	4	47.346	3718.46	4	25.243	2922.17
5	35.397	5524.54	5	28.834	5318.1	5	36.351	3732.08	5	38.987	3294.3	5	33.938	3412.96	5	26.758	4009.87	5	47.346	3674.22	5	25.243	3016.45
6	35.397	5575.4	6	28.834	5354.53	6	36.351	3691.07	6	38.987	3301.69	6	33.938	3493.22	6	26.758	4097.53	6	47.346	3660.88	6	25.243	3029
7	35.397	5571.08	7	28.834	5359.06	7	36.351	3713.72	7	38.987	3289.48	7	33.938	3514.34	7	26.758	4081.66	7	47.346	3559.82	7	25.243	3013
8	35.397	5670.47	8	28.834	5426.39	8	36.351	3644.93	8	38.987	3372.81	8	33.938	3440.06	8	26.758	4104.8	8	47.346	3635.13	8	25.243	3025.51
9	35.397	5653.57	9	28.834	5443.93	9	36.351	3664.83	9	38.987	3341.23	9	33.938	3374.01	9	26.758	4165.93	9	47.346	3590.13	9	25.243	3013.44
10	35.397	5644.79	10	28.834	5427.16	10	36.351	3622.9	10	38.987	3322.75	10	33.938	3335.23	10	26.758	4164.41	10	47.346	3579.11	10	25.243	2991.76
11	35.397	5645.33	11	28.834	5503.7	11	36.351	3651.57	11	38.987	3358.67	11	33.938	3390.8	11	26.758	4274.75	11	47.346	3581.56	11	25.243	2994.78
12	35.397	5703.48	12	28.834	5477.92	12	36.351	3696.01	12	38.987	3415.1	12	33.938	3366.91	12	26.758	4265.85	12	47.346	3643.85	12	25.243	3044.88
13	35.397	5651.35	13	28.834	5505.28	13	36.351	3686.06	13	38.987	3367.59	13	33.938	3342.05	13	26.758	4267.66	13	47.346	3617	13	25.243	2981.58
14	35.397	5845.18	14	28.834	5491.92	14	36.351	3774.9	14	38.987	3429.67	14	33.938	3358.66	14	26.758	4353.7	14	47.346	3688.32	14	25.243	2975.32
15	35.397	6163.16	15	28.834	5865.75	15	36.351	3942.19	15	38.987	3641.9	15	33.938	3581.17	15	26.758	4670.31	15	47.346	3957.99	15	25.243	3176.05
16	35.397	5822.98	16	28.834	5474.4	16	36.351	3622.82	16	38.987	3399.13	16	33.938	3344.26	16	26.758	4386.02	16	47.346	3633.07	16	25.243	3019.33
17	35.397	5892.96	17	28.834	5517.11	17	36.351	3619.01	17	38.987	3437.14	17	33.938	3378.45	17	26.758	4413.99	17	47.346	3615.59	17	25.243	3010.03
18	35.397	5827.83	18	28.834	5424.23	18	36.351	3646.14	18	38.987	3440.55	18	33.938	3357.44	18	26.758	4368.14	18	47.346	3651.73	18	25.243	2958.14
19	35.397	6010.98	19	28.834	5529.26	19	36.351	3662.05	19	38.987	3532.99	19	33.938	3419.58	19	26.758	4487.5	19	47.346	3684.3	19	25.243	3067.45
20	35.397	5928.65	20	28.834	5572.44	20	36.351	3672.55	20	38.987	3441.09	20	33.938	3376.94	20	26.758	4448.25	20	47.346	3687.41	20	25.243	2982.06
SL17_s_Cell1			SL17_s_Cell2			SL17_s_Cell3			SL17_s_Cell4			SL17_s_Cell5
Frame	Area	Mean	Frame	Area	Mean	Frame	Area	Mean	Frame	Area	Mean	Frame	Area	Mean		Background Intensity
1	28.834	1012.15	1	31.19	1097.18	1	27.824	1233.94	1	27.543	1204.32	1	48.86	1704.42		659
2	28.834	1029.18	2	31.19	1121.66	2	27.824	1247.64	2	27.543	1218.77	2	48.86	1700.89
3	28.834	1028.49	3	31.19	1107.47	3	27.824	1243.39	3	27.543	1221.57	3	48.86	1736.56
4	28.834	1047.59	4	31.19	1106.87	4	27.824	1232.62	4	27.543	1193.81	4	48.86	1753.01
5	28.834	1024.36	5	31.19	1094.12	5	27.824	1210.63	5	27.543	1190.09	5	48.86	1739.01
6	28.834	1021.06	6	31.19	1051.11	6	27.824	1187.74	6	27.543	1148.86	6	48.86	1710.51
7	28.834	973.35	7	31.19	1095.08	7	27.824	1209.5	7	27.543	1190.39	7	48.86	1657.51
8	28.834	1010.74	8	31.19	1002.61	8	27.824	1103.98	8	27.543	1073.77	8	48.86	1730
9	28.834	942.732	9	31.19	1103.12	9	27.824	1215.44	9	27.543	1191.1	9	48.86	1575.35
10	28.834	1029.27	10	31.19	1157.97	10	27.824	1306.83	10	27.543	1258.6	10	48.86	1715.59
11	28.834	1086.45	11	31.19	1080.6	11	27.824	1195.52	11	27.543	1159.79	11	48.86	1818.37
12	28.834	1001.68	12	31.19	1099.24	12	27.824	1207.46	12	27.543	1191.51	12	48.86	1705.82
13	28.834	1023.91	13	31.19	1069.07	13	27.824	1197.86	13	27.543	1177.15	13	48.86	1749.92
14	28.834	1000.81	14	31.19	1091.06	14	27.824	1213.1	14	27.543	1206.38	14	48.86	1701.46
15	28.834	1009.55										15	48.86	1746.96
DN72_o_Cell1			DN72_o_Cell2			DN72_o_Cell3			DN72_o_Cell4			DN72_o_Cell5			DN72_o_Cell6				DN72_o_Cell7		DN72_o_Cell8
Frame	Area	Mean	Frame	Area	Mean	Frame	Area	Mean	Frame	Area	Mean	Frame	Area	Mean	Frame	Area	Mean	Frame	Area	Mean	Frame	Area	Mean	Background Intensity
1	74.945	3087.86	1	44.429	6364.09	1	46.785	6472.47	1	46.111	6505.48	1	88.913	5279.62	1	38.651	4188.04	1	24.234	5268.16	1	66.811	2280.93	835
2	74.945	2989.38	2	44.429	6112.51	2	46.785	6288.95	2	46.111	6360.43	2	88.913	5133.56	2	38.651	4049.17	2	24.234	5173.67	2	66.811	2225.85
3	74.945	2525.62	3	44.429	5530.61	3	46.785	5087.9	3	46.111	5230.07	3	88.913	4556.36	3	38.651	3540.07	3	24.234	4469.65	3	66.811	1941.46
4	74.945	2526.61	4	44.429	5586.01	4	46.785	5187.22	4	46.111	5374.19	4	88.913	4620.63	4	38.651	3569.97	4	24.234	4413.03	4	66.811	1941.08
5	74.945	2682.34	5	44.429	5898.76	5	46.785	5524.87	5	46.111	5768.69	5	88.913	4877.94	5	38.651	3815	5	24.234	4843.58	5	66.811	2059.41
6	74.945	2581.89	6	44.429	5648	6	46.785	5392.81	6	46.111	5560.78	6	88.913	4744.87	6	38.651	3663.41	6	25.3	4369.69	6	66.811	1991.15
7	74.945	2602.58	7	44.429	5606.79	7	46.785	5427.8	7	46.111	5615.16	7	88.913	4792.55	7	38.651	3691.57	7	25.3	4575.92	7	66.811	2010.85
8	74.945	2644.5	8	44.429	5631.04	8	46.785	5645.18	8	46.111	5809.41	8	88.913	4895.6	8	38.651	3810.93	8	25.3	4673.77	8	66.811	2027.51
9	74.945	2798.89	9	44.429	5725.19	9	46.785	5999.05	9	46.111	6107.32	9	88.913	5113.49	9	38.651	4000.42	9	25.3	4798.38	9	66.811	2111.6
10	74.945	2797.64	10	44.429	5685.68	10	46.785	5954.73	10	46.111	6321.48	10	88.913	5039.44	10	38.651	3917.04	10	25.3	4705.49	10	66.811	2086.55
11	74.945	2846.99	11	44.429	5733.4	11	46.785	6039.57	11	46.111	6414.01	11	88.913	5082.05	11	38.651	4009.75	11	25.3	4823.77	11	66.811	2114.19
DN72_s_Cell1			DN72_s_Cell2			DN72_s_Cell3			DN72_s_Cell4			DN72_s_Cell5
Frame	Area	Mean	Frame	Area	Mean	Frame	Area	Mean	Frame	Area	Mean	Frame	Area	Mean
1	19.017	2779.33	1	16.997	4005.67	1	24.851	4396.64	1	23.953	2738.34	1	20.251	2853.01		Background Intensity
2	19.017	2732.14	2	16.997	3986.9	2	24.851	4420.53	2	23.953	2759.97	2	20.251	2850.37		666
3	19.017	2093.36	3	16.997	3076.87	3	24.851	3220.24	3	23.953	2169.65	3	20.251	2329.7
4	19.017	2066.58	4	16.997	3063.94	4	24.851	3198.67	4	23.953	2183.03	4	20.251	2354.43
5	12.958	2131.22	5	16.997	3159.8	5	24.851	3233.33	5	23.953	2295.49	5	20.251	2398.2
6	12.958	2142.26	6	16.997	3228.33	6	24.851	3330.77	6	23.953	2320.59	6	20.251	2513.19
7	12.958	2196.58	7	16.997	3273.67	7	24.851	3353.22	7	23.953	2326.07	7	20.251	2520.13
8	12.958	2199.97	8	16.997	3341.44	8	24.851	3409.1	8	23.953	2388.77	8	20.251	2536.93
9	12.958	2187.63	9	16.997	3262.99	9	24.851	3424.45	9	23.953	2390.25	9	20.251	2525.8
10	12.958	2239.54	10	16.997	3275.47	10	24.851	3439.71	10	23.953	2351.97	10	20.251	2537.66
11	12.958	2281.03	11	16.997	3383.16	11	24.851	3513.12	11	23.953	2401.71	11	20.251	2587.04
12	12.958	2222.07	12	16.997	3237.77	12	24.851	3387.66	12	23.953	2361.34	12	20.251	2488.4
13	12.958	2295.58	13	16.997	3276.96	13	24.851	3441.15	13	23.953	2369.75	13	20.251	2497.22
			14	16.997	3320.36	14	24.851	3490.68	14	23.953	2424.52	14	20.251	2523.76
NA73_o_Cell1			NA73_o_Cell2			NA73_o_Cell3			NA73_o_Cell4			NA73_o_Cell5			NA73_o_Cell6			NA73_o_Cell7			NA73_o_Cell8
Frame	Area	Mean	Frame	Area	Mean	Frame	Area	Mean	Frame	Area	Mean	Frame	Area	Mean	Frame	Area	Mean	Frame	Area	Mean	Frame	Area	Mean		Background Intensity
1	18.68	13327.1	1	10.602	14587	1	7.91	13935.9	1	10.714	17177.8	1	27.151	15126.7	1	32.648	14725.7	1	14.08	16454.6	1	13.463	28245.7		3875
2	18.68	12889.4	2	10.602	14164.1	2	7.91	13350.8	2	10.714	16783.3	2	27.151	14767.2	2	32.648	14254.5	2	14.08	15813.9	2	13.463	27512.6
3	18.68	12959.5	3	10.602	14191.5	3	7.91	13154.4	3	10.714	16839.9	3	27.151	14812.1	3	32.648	14238.5	3	14.08	16277.1	3	13.463	27649.2
4	18.68	12403.4	4	10.602	14070.1	4	7.91	12873.4	4	10.714	16173.8	4	27.151	15118.8	4	32.648	14209.6	4	14.08	16081.7	4	13.463	27347.2
5	18.68	12458.7	5	10.602	14240.1	5	7.91	13114.4	5	10.714	16584.4	5	27.151	15152.2	5	32.648	14244.9	5	14.08	15258.7	5	13.463	27538.9
6	18.68	12468.1	6	10.602	14078.5	6	7.91	13074.6	6	10.714	16567.4	6	27.151	15048.1	6	32.648	14079.4	6	14.08	15339.6	6	13.463	27096.5
7	18.68	12751.3	7	10.602	14414.6	7	7.91	13194	7	10.714	16950.5	7	27.151	15225.4	7	32.648	14477.1	7	14.08	15909.8	7	13.463	27652.3
8	18.68	13127.8	8	10.602	14788.2	8	7.91	13377.7	8	10.714	17061.9	8	27.151	15500.3	8	32.648	14623.4	8	14.08	16372.2	8	13.463	28187.1
9	18.68	13806.2	9	10.602	14888	9	7.91	13876.5	9	10.714	17715.8	9	27.151	15775.6	9	32.648	14937.4	9	14.08	16970	9	13.463	27748.9
10	18.68	13652.9	10	10.602	15108.8	10	7.91	14051.7	10	10.714	17423	10	27.151	15826	10	32.648	14937	10	14.08	16687.9	10	13.463	27813.6
11	18.68	13774.7	11	10.602	15018.4	11	7.91	14023.1	11	10.714	17450.6	11	27.151	15901.9	11	32.648	15180.1	11	14.08	16374.7	11	13.463	28438.4
12	18.68	13591.2	12	10.602	14752.7	12	7.91	13768.5	12	10.714	17497.9	12	27.151	15736.6	12	32.648	15189.2	12	14.08	16210.8	12	13.463	27778.6
13	18.68	13426.9	13	10.602	14813.9	13	7.91	13915.9	13	10.714	17659	13	27.151	15696.5	13	32.648	15189	13	14.08	16302.9	13	13.463	27741.4
14	18.68	13343.2	14	10.602	14668.8	14	7.91	13744.4	14	10.714	17719.8	14	27.151	15981.3	14	32.648	14970.8	14	14.08	16467.6	14	13.463	27353.3
15	18.68	13340.9	15	10.602	14786.5	15	7.91	13960.7	15	10.714	17754.4	15	27.151	16042	15	32.648	15288	15	14.08	16680.2	15	13.463	26841.2
NA73_s_Cell1			NA73_s_Cell2			NA73_s_Cell3			NA73_s_Cell4			NA73_s_Cell5			NA73_s_Cell6
Frame	Area	Mean	Frame	Area	Mean	Frame	Area	Mean	Frame	Area	Mean	Frame	Area	Mean	Frame	Area	Mean		Background intensity
1	14.136	3568.88	1	36.799	2537.62	1	26.141	3360.92	1	53.348	5908.73	1	66.979	5367.11	1	39.212	3770.49		743
2	14.136	3802.82	2	36.799	2675.69	2	26.141	3555.85	2	53.348	5910.85	2	66.979	5424.5	2	39.212	3815.07
3	14.136	2586.03	3	36.799	1926.24	3	26.141	2257.49	3	53.348	4795.44	3	66.979	4174.54	3	39.212	2635.41
4	14.136	2929.84	4	36.799	2146.91	4	26.141	2548.76	4	53.348	4868.8	4	66.979	4319.56	4	39.212	2703.22
5	14.136	2863.48	5	36.799	2048.12	5	26.141	2453.84	5	53.348	4802.62	5	66.979	4338.91	5	39.212	2702.26
6	14.136	2979.19	6	36.799	2083.61	6	26.141	2565	6	53.348	4841.19	6	66.979	4453.5	6	39.212	2725.26
7	14.136	3142.86	7	36.799	2184.25	7	26.141	2703.2	7	53.348	4904.91	7	66.979	4496.21	7	39.212	2845.76
8	14.136	3255.23	8	36.799	2228.4	8	26.141	2732.09	8	53.348	4761.84	8	66.979	4373.77	8	39.212	2875.24
9	14.136	3166.11	9	36.799	2125.64	9	26.141	2642.92	9	53.348	5448.1	9	66.979	5058.86	9	39.212	3528.74
10	14.136	2935.82	10	36.799	2010.32	10	26.141	2499.71	10	53.348	5632.16	10	66.979	5289.16	10	39.212	3745.37
11	14.136	3181.94	11	36.799	2149.37	11	26.141	2714.5	11	53.348	5801.63	11	66.979	5436.51	11	39.212	3889.6
12	14.136	3006.89	12	36.799	2077.63	12	26.141	2598.2	12	53.348	5831.35	12	66.979	5466.14	12	39.212	3929.83
13	14.136	3191.79	13	36.799	2199.82	13	26.141	2764.72
14	14.136	3489.51	14	36.799	2376.82	14	26.141	3100.14
AK74_o_Cell1			AK74 _o_ Cell2			AK74_o_Cell3			AK74_o_Cell4			AK74_o_Cell 5			AK74_o_Cell 6			AK74_o_Cell7			Ak74_o_ Cell8
Frame	Area	Mean	Frame	Area	Mean	Frame	Area	Mean	Frame	Area	Mean	Frame	Area	Mean	Frame	Area	Mean	Frame	Area	Mean	Frame	Area	Mean
1	2.861	8625.9	1	2.076	9676.57	1	6.227	16260.2	1	1.571	5836.18	1	2.244	4869.95	1	2.019	13841.1	1	2.693	25324.1	1	1.346	25545.3		Background Intensity
2	2.861	8611.35	2	2.076	8727.08	2	6.227	14625.2	2	1.571	5350.18	2	2.244	4602.3	2	2.019	13987.6	2	2.693	25066.1	2	1.346	24997.5		1160
3	2.861	7753.14	3	2.076	8784.43	3	6.227	15063.1	3	1.571	4682.54	3	2.244	4056.38	3	2.019	13747.5	3	2.693	24151.3	3	1.346	24708.9
4	2.861	7621.53	4	2.076	8092.54	4	6.227	15209.6	4	1.571	4597.96	4	2.244	3987.4	4	2.019	13428	4	2.693	22850.4	4	1.346	24847.6
5	2.861	7577.2	5	2.076	8017.08	5	6.227	14849.2	5	1.571	4681	5	2.244	3687.57	5	2.019	12099.4	5	2.693	21490.8	5	1.346	21744.3
6	2.861	6941.53	6	2.076	7723.54	6	6.227	15009.6	6	1.571	4606	6	2.244	4047.75	6	2.019	12343.2	6	2.693	21920.9	6	1.346	22180.1
7	2.861	7929.22	7	2.076	7206.54	7	6.227	13900.4	7	1.571	4511.96	7	2.244	3907.97	7	2.019	11837.8	7	2.693	21104.1	7	1.346	21215.8
8	2.861	7886.08	8	2.076	8157.49	8	6.227	15647.2	8	1.571	4400.89	8	2.244	3666.82	8	2.019	12521.1	8	2.693	21963.5	8	1.346	22083.4
9	2.861	7881.27	9	2.076	8398.73	9	6.227	15417.7	9	1.571	4576.25	9	2.244	4157.27	9	2.019	12462.9	9	2.693	22217.3	9	1.346	22328.2
10	2.861	8292.92	10	2.076	8530.84	10	6.227	15675.9							10	2.019	12572.8	10	2.693	23432.4	10	1.346	23010.4
11	2.861	9279.65	11	2.076	8555.32	11	6.227	15580.3							11	2.019	12145.8	11	2.693	23261.5	11	1.346	22855.4
12	2.861	8577.2	12	2.076	9424.43	12	6.227	16882.8
13	2.861	8971.08	13	2.076	8552.97	13	6.227	15754.5
14	2.861	8971.08	14	2.076	9569.3	14	6.227	16728.4
AK74_s_Cell1			AK74_s_Cell2			AK74_s_Cell3			AK74_s_Cell4			AK74_s_Cell5			AK74_s_Cell6			AK74_s_Cell7			AK74_s_Cell7
Frame	Area	Mean	Frame	Area	Mean	Frame	Area	Mean	Frame	Area	Mean	Frame	Area	Mean	Frame	Area	Mean	Frame	Area	Mean	Frame	Area	Mean
1	33.882	12716.7	1	22.439	11424.4	1	32.536	12621.5	1	17.614	4664.43	1	20.026	7857.7	1	27.431	7392.34	1	31.526	6317.32	1	15.202	8429.04		Background Intensity
2	33.882	12084.4	2	22.439	10749.7	2	32.536	11909	2	17.614	4691.38	2	20.026	7420.81	2	27.431	7019.15	2	31.526	5997.22	2	15.202	7882.9		1154
3	33.882	12126.6	3	22.439	10715.8	3	32.536	12074.2	3	17.614	4700.24	3	20.026	7396.17	3	27.431	6975.81	3	31.526	5933.77	3	15.202	7946.86
4	33.882	12101.5	4	22.439	10852.6	4	32.536	12172.2	4	17.614	4764.47	4	20.026	7459.87	4	27.431	6716.21	4	31.526	5890.49	4	15.202	7958.43
5	33.882	12387.1	5	22.439	11097.2	5	32.536	12452.7	5	17.614	3133.2	5	20.026	7665.4	5	27.431	7081.6	5	31.526	6115.84	5	15.202	7957.83
6	33.882	8666.57	6	22.439	7196.63	6	32.536	8728.34	6	17.614	3041.7	6	20.026	6052.44	6	27.431	5455.63	6	31.526	4988.61	6	15.931	4979.95
7	33.882	8692.01	7	22.439	7381.85	7	32.536	8592.46	7	17.614	2956.28	7	20.026	6118.47	7	27.431	5581.15	7	31.526	5114.77	7	15.931	5033.9
8	33.882	8450.42	8	22.439	7281.95	8	32.536	8324.92	8	17.614	3093.46	8	20.026	5990.57	8	27.431	5900.63	8	31.526	5027.13	8	15.931	4949.06
9	33.882	8710.5	9	22.439	7611.35	9	17.839	8343.64	9	17.614	3036.93	9	20.026	6101.34	9	18.848	5424.79	9	31.526	5169.92	9	15.931	4523.62
10	33.882	8322.84	10	22.439	7341.98	10	17.839	7985.82	10	17.614	3070.2	10	20.026	5780.6	10	18.848	5146.19	10	31.526	4954.93	10	15.931	4733.83
11	33.882	8540.89	11	22.439	7484.09	11	17.839	8035.95	11	17.614	3117.38	11	20.026	5917.05	11	18.848	5200.68	11	31.526	5073.44	11	15.931	4843.78
12	33.882	8514.88	12	22.439	7516.59	12	17.839	8084.32	12	17.614	3168.55	12	20.026	5923.2	12	18.848	5187.56	12	31.526	5065.21	12	15.931	4774.12
13	33.882	8588.89	13	22.439	7522.33	13	17.839	8123.73	13	17.614	3308.71	13	20.026	5903.97	13	18.848	5262.94	13	31.526	5048.81	13	15.931	5071.35
14	33.882	8886.78	14	22.439	7746.6	14	17.839	8390.26	14	17.614	3229.04	14	20.026	6011.39	14	18.848	5377.47	14	31.526	5265.74	14	15.931	4873.1
15	33.882	8590.19	15	22.439	7538.72	15	17.839	8183.39	15	17.614	3235.74	15	20.026	5855.46	15	18.848	5187.99	15	31.526	5094.65	15	15.931	4892.93
16	33.882	8640.26	16	22.439	7600.32	16	17.839	8196.08	16	17.614	3229.8	16	20.026	5872.41	16	18.848	5253.78	16	31.526	5069.14	16	15.931	5181.52
17	33.882	8667.95	17	22.439	7622.49	17	17.839	8244.31	17	17.614	3183.98	17	20.026	5934.74	17	18.848	5218.52	17	31.526	5133.55	17	15.931	5141.22
18	33.882	8638.89	18	22.439	7674.28	18	17.839	8293.5	18	17.614	3182.39	18	20.026	5953.18	18	18.848	5149.66	18	31.526	5085.04	18	15.931	5045.84
19	33.882	8455.5	19	22.439	7395.98	19	17.839	8070.26	19	17.614	3311.59	19	20.026	5767.93	19	18.848	5046.98	19	31.526	4916.52	19	15.931	5328.04
20	33.882	8758.91	20	22.439	7707.78	20	17.839	8222.33	20	17.614	3332.55	20	20.026	5968.84	20	18.848	5144.57	20	31.526	5009.25	20	15.931	5405.3
21	33.882	8743.67	21	22.439	7708.9	21	17.839	8283.39	21	17.614	3363.69	21	20.026	5858.22	21	18.848	5171.62	21	31.526	4983.69	21	15.931	5287.97
22	33.882	8781.99	22	22.439	7633.58	22	17.839	8201.4	22	17.614	3376.86	22	20.026	5921.07	22	18.848	5153.95	22	31.526	5023.61	22	15.931	5315.51
23	33.882	8771.49	23	22.439	7607.88	23	17.839	8060.5	23	17.614	3348.58	23	20.026	5917.44	23	18.848	5137.39	23	31.526	4989.79	23	15.931	5231.83
24	33.882	8542.47	24	22.439	7500.67	24	17.839	7931.94	24	17.614	3381.71	24	20.026	5921.76	24	18.848	5040.63	24	31.526	4915.38	24	15.931	5553.74
25	33.882	8731.91	25	22.439	7748.19	25	17.839	8156.8	25	17.614	3490.3			25	20.026	5989.64	25	18.848	5201.11	25	31.526	5066.1
KN75_o_Cell1			KN75_o_Cell2			KN75_o_Cell3			KN75_o_Cell4			KN75_o_Cell5			KN75_o_Cell6			KN75_o_Cell7			KN75_o_Cell8
Frame	Area	Mean	Frame	Area	Mean	Frame	Area	Mean	Frame	Area	Mean	Frame	Area	Mean	Frame	Area	Mean	Frame	Area	Mean	Frame	Area	Mean		Background Intensity
1	32.199	6175.14	1	36.799	6890.15	1	33.265	5682.98	1	34.612	4732.22	1	32.76	3032.37	1	17.839	12887.7	1	30.965	13227.3	1	34.948	4988.59		720
2	32.199	6286.31	2	36.799	6860.53	2	33.265	5773.35	2	34.612	4761.94	2	32.76	3090.89	2	17.839	12928.2	2	30.965	13490.1	2	34.948	5072.44
3	32.199	6202.42	3	36.799	6790.67	3	33.265	5717.03	3	34.612	4685.21	3	32.76	3041.32	3	17.839	12782.2	3	30.965	13179	3	34.948	5042.27
4	32.199	6042.94	4	36.799	6756.21	4	33.265	5512.49	4	34.612	4540.95	4	32.76	2896.58	4	17.839	12627.9	4	30.965	12841.7	4	34.948	4836.82
5	32.199	5991.09	5	36.799	6697.67	5	33.265	5450.72	5	34.612	4508.23	5	32.76	2963.14	5	17.839	12704.8	5	30.965	12872.8	5	34.948	4842.3
6	32.199	6103.99	6	36.799	6797.44	6	33.265	5596.12	6	34.612	4668.68	6	32.76	3000.31	6	17.839	12863	6	30.965	13038.6	6	34.948	4911.56
7	32.199	6033.06	7	36.799	6823	7	33.265	5521.84	7	34.612	4597.88	7	32.76	2959.13	7	17.839	13011.2	7	30.965	12812.5	7	34.948	4870.65
KN75_s_Cell1			KN75_s_Cell2			KN75_s_Cell3			KN75_s_Cell4			KN75_s_Cell5
Frame	Area	Mean	Frame	Area	Mean	Frame	Area	Mean	Frame	Area	Mean	Frame	Area	Mean		background Intensity
2	22.439	1634.53	1	28.778	1652.18	1	39.885	1375.17	1	61.538	1834.71	1	29.507	1811.57		665
3	22.439	1619.63	2	28.778	1641.99	2	39.885	1373.27	2	61.538	1775.25	2	23.617	1758.45
4	22.439	1523.08	3	28.778	1554.94	3	39.885	1307.33	3	61.538	1792.18	3	23.617	1777.36
5	22.439	1534.46	4	28.778	1559.61	4	39.885	1310.25	4	61.538	1729.33	4	23.617	1703.22
6	22.439	1514.75	5	28.778	1609.41	5	39.885	1336.39	5	61.538	1667.86	5	23.617	1691.78
7	22.439	1486.1	6	28.778	1593.65	6	39.885	1344.88	6	61.538	1741.42	6	23.617	1761.5
8	22.439	1392.44	7	28.778	1516.87	7	39.885	1290.14	7	61.538	1625.03	7	23.617	1613.99
9	22.439	1452.58	8	28.778	1555.92	8	39.885	1331.04	8	61.538	1599.74	8	23.617	1623.04
10	22.439	1377.36	9	28.778	1503.04	9	39.885	1279.11
11	22.439	1473.9	10	28.778	1586.85	10	39.885	1363.37
12	22.439	1377.35	11	28.778	1479.56	11	39.885	1281.12
13	22.439	1485.47	12	28.778	1555.36	12	39.885	1359.69
14	22.439	1448.33	13	28.778	1484.86	13	39.885	1292.49
15	22.439	1387.41	14	28.778	1411.19	14	39.885	1248.45
16	22.439	1488.41	15	28.778	1506.42	15	39.885	1305.08
17	22.439	1562.51	16	28.778	1586.94	16	39.885	1373.13
18	22.439	1464.13	17	28.778	1487.41	17	39.885	1329.41
NM76_o_Cell1			NM76_o_Cell2			NM76_o_Cell3			NM76_o_Cell4			NM76_o_Cell5			NM76_o_Cell6			NM76_o_Cell7			NM76_o_Cell8
Frame	Area	Mean	Frame	Area	Mean	Frame	Area	Mean	Frame	Area	Mean	Frame	Area	Mean	Frame	Area	Mean	Frame	Area	Mean	Frame	Area	Mean		Background Intensity
2	25.524	1056.66	2	31.751	1825.73	2	16.436	1596.22	1	9.985	1363.36	2	7.124	1409.91	2	9.424	2378.79	2	16.605	1248.4	2	10.322	2293.11		714
3	25.524	1010.71	3	31.751	1758.59	3	16.436	1543.94	2	9.985	1306.39	3	7.124	1385.46	3	9.424	2311.88	3	16.605	1179.06	3	10.322	2124.6
4	25.524	1090.86	4	31.751	1931.13	4	16.436	1703.84	3	9.985	1232.82	4	7.124	1549.42	4	9.424	2552.75	4	16.605	1309.22	4	10.322	2321.93
5	25.524	1026.24	5	31.751	1795.77	5	16.436	1566.62	4	9.985	1366.26	5	7.124	1437.68	5	9.424	2319.18	5	16.605	1221.5	5	10.322	2260.86
6	25.524	1028.83	6	31.751	1790.4	6	16.436	1569.68	5	9.985	1268.06	6	7.124	1421.71	6	9.424	2315.76	6	16.605	1206.25	6	10.322	2154.96
7	25.524	964.378	7	31.751	1719.59	7	16.436	1488.06	6	9.985	1253.66	7	7.124	1337.09	7	9.424	2193.38	7	16.605	1145.36	7	10.322	2074.9
8	25.524	1021.49	8	31.751	1811.03	8	16.436	1575.98	9	9.985	1339.74	8	7.124	1405.29	8	9.424	2338.89	8	16.605	1219.04	8	10.322	2214.84
9	25.524	1072.68	9	31.751	1932.86	9	16.436	1663.44				9	7.124	1501.24	9	9.424	2471.54	9	16.605	1284.07	9	10.322	2325.9
NM76_s_Cell1			NM76_s_Cell2			NM76_s_Cell3			NM76_s_Cell4			NM76_s_Cell5
Frame	Area	Mean	Frame	Area	Mean	Frame	Area	Mean	Frame	Area	Mean	Frame	Area	Mean
1	26.646	1852.16	1	33.153	2478.14	1	20.756	2471.36	1	28.048	2038.46	1	29.843	1202.77		Background Intensity
2	26.646	1873.83	2	33.153	2488.11	2	20.756	2483.12	2	28.048	2054.52	2	29.843	1215.48		720
3	26.646	1873.95	3	33.153	2477.97	3	20.756	2469.81	3	28.048	2023.1	3	29.843	1203.43
4	26.646	1844.89	4	33.153	2528.25	4	20.756	2506.22	4	28.048	2019.63	4	29.843	1204.58
5	26.646	1909.65	5	33.153	2661.85	5	20.756	2641.7	5	28.048	2096.96	5	29.843	1270.39
6	26.646	1797.79	6	33.153	2475.2	6	20.756	2508.43	6	28.048	2073.99	6	29.843	1205.5
7	26.646	1813.54	7	33.153	2447.49	7	20.756	2498.4	7	28.048	2034.46	7	29.843	1197.66
8	26.646	1806.52	8	33.153	2650.86	8	20.756	2654.46	8	28.048	2062.8	8	29.843	1244.92
9	26.646	1899.29				9	20.756	2704.48	9	28.048	2237.85	9	29.843	1277.37
10	26.646	1945.21				10	20.756	2510.15				10	29.843	1198.55
11	26.646	1991.49				11	20.756	2492.64				11	29.843	1207.32
12	26.646	1841.79				12	20.756	2737.18				12	29.843	1294.41
13	26.646	2033.65
MG77_o_Cell1			MG77_o_Cell2			MG77_o_Cell3			MG77_o_Cell4			MG77_o_Cell5			MG77_o_Cell6			MG77_o_Cell7			MG77_o_Cell8
Frame	Area	Mean	Frame	Area	Mean	Frame	Area	Mean	Frame	Area	Mean	Frame	Area	Mean	Frame	Area	Mean	Frame	Area	Mean	Frame	Area	Mean		Background Intensity
1	39.716	1305.84	1	47.738	2021.63	1	35.341	1000.65	1	38.538	957.479	1	34.219	927.544	1	24.739	1363.28	1	10.21	1788.3	1	55.928	1707.34		672
2	39.716	1303.05	2	47.738	2026.63	2	35.341	988.984	2	38.538	956.218	2	34.219	887.19	2	24.739	1363.5	2	10.21	1742.58	2	55.928	1641.16
3	39.716	1312.92	3	47.738	2071.15	3	35.341	975.508	3	38.538	963.141	3	34.219	869.036	3	24.739	1433.46	3	10.21	1841.02	3	55.928	1620.26
4	39.716	1318.59	4	47.738	2081.64	4	35.341	971.613	4	38.538	972.524	4	34.219	859.198	4	24.739	1458	4	10.21	1830.22	4	55.928	1622.93
5	39.716	1357.09	5	47.738	2174.56	5	35.341	977.944	5	38.538	998.038	5	34.219	862.554	5	24.739	1480.28	5	10.21	1903.41	5	41.119	1568.29
6	39.716	1360.11	6	47.738	2170.78	6	35.341	984.657	6	38.538	1010.21	6	34.219	863.805	6	24.739	1495.34	6	10.21	1923.71	6	41.119	1788.64
7	39.716	1357.54	7	47.738	2148.39	7	35.341	969.133	7	38.538	996.274	7	34.219	857.477	7	24.739	1472.18	7	10.21	1884.04	7	41.119	1689.79
8	39.716	1326.88	8	47.738	2111.62	8	35.341	963.514	8	38.538	986.189	8	34.219	841.916	8	24.739	1463.91	8	10.21	1876.17	8	41.119	1696.59
9	39.716	1301.54	9	47.738	2067.49	9	35.341	944.513	9	40.221	912.432	9	34.219	836.015	9	24.739	1453.7	9	10.21	1780.31	9	41.119	1682.42
10	39.716	1334.49	10	47.738	2147.49	10	35.341	967.197	10	40.221	947.667	10	34.219	862.762	10	24.739	1514.88	10	10.21	1860.34	10	41.119	1682.42
11	39.716	1313.69	11	47.738	2148.23	11	35.341	962.513	11	40.221	925.558	11	34.219	865.443	11	24.739	1497.3	11	10.21	1840.02	11	41.119	1678.25
12	39.716	1313.16	12	47.738	2146.19	12	35.341	966.298	12	40.221	924.377	12	34.219	849.87	12	24.739	1507.3	12	10.21	1816.71	12	41.119	1692.68
13	39.716	1358	13	47.738	2180.59	13	35.341	1020.51	13	40.221	945.197	13	31.134	973.088	13	24.739	1558.86	13	10.21	1846.37	13	41.119	1683.82
14	39.716	1219.8	14	47.738	1964.35	14	35.341	916.024	14	40.221	913.257	14	31.134	914.559	14	24.739	1376.52	14	10.21	1694.18	14	41.119	1698.17
15	39.716	1325.11	15	47.738	2150.61	15	35.341	997.357	15	40.221	986.319	15	31.134	993.494	15	24.739	1490.39	15	10.21	1840.25	15	41.119	1707.76
																					16	41.119	1695.95
																					17	41.119	1687.71
																					18	41.119	1708.3
																					19	41.119	1700.38
																					20	41.119	1686.85
																					21	41.119	1693.23
																					22	41.119	1719.1
MG77_s_Cell1			MG77_s_Cell2			MG77_s_Cell3			MG77_s_Cell4			MG77_s_Cell5
Frame	Area	Mean	Frame	Area	Mean	Frame	Area	Mean	Frame	Area	Mean	Frame	Area	Mean
7	37.865	2053.34	1	26.478	1125.54	1	56.601	1725.36	1	47.514	961.231	1	36.631	1265.77		Backgound Intensity
1	37.865	2298.68	2	26.478	1128.02	2	56.601	1721.49	2	47.514	913.243	2	36.631	1282.28		691
2	37.865	2246.9	3	26.478	1120.09	3	56.601	1700.78	3	47.514	935.987	3	36.631	1261.16
3	37.865	2118.25	4	26.478	1054.03	4	56.601	1593.61	4	47.514	942.858	4	36.631	1162.8
4	37.865	2100.41	5	26.478	1120.86	5	56.601	1699.91	5	47.514	893.323	5	36.631	1238.96
5	37.865	2102.93	6	26.478	1136.67	6	56.601	1738.12	6	47.514	946.392	6	36.631	1256.64
8	37.865	2068.66	7	26.478	1119.04	7	56.601	1718.74	7	47.514	949.255	7	36.631	1240.22
9	37.865	2025.34	8	26.478	1118.79	8	56.601	1710.43	8	47.514	935.446	8	36.631	1247.94
10	37.865	2000.27							9	47.514	946.666

## Sheet: Figure 2c-d
All frames are 20 sec apart
AK74 Cell1			AK74 Cell2			AK74 Cell3			AK74 Cell4			AK74 Cell5			AK74 Cell6			AK74 Cell7			AK74 Cell8			AK74 Cell9			AK74 Cell10			background
frame	time (sec)	Mean	frame	time (sec)	Mean	frame	time (sec)	Mean	frame	time (sec)	Mean	frame	time (sec)	Mean	frame	time (sec)	Mean	frame	time (sec)	Mean	frame	time (sec)	Mean	frame	time (sec)	Mean	frame	time (sec)	Mean	frame	time (sec)	Mean
1	0	7244.37	1	0	5965.08	1	0	7867.36	1	0	7734.35	1	0	4829.9	1	0	12783	1	0	12680.8	1	0	11461.2	1	0	5637.51	1	0	6131.77	1	0	1319.53
2	20	6895.36	2	20	5626.96	2	20	7487.46	2	20	7323.85	2	20	4588.69	2	20	12125.5	2	20	12078.6	2	20	10850.1	2	20	5317	2	20	5909	2	20	1269.37
3	40	6868.65	3	40	5714.47	3	40	7549.25	3	40	7244.38	3	40	4679.22	3	40	12210.8	3	40	12134.5	3	40	10707.4	3	40	5515.61	3	40	5845.73	3	40	1270.43
4	60	6824.02	4	60	5732.78	4	60	7567.26	4	60	7351.55	4	60	4692.26	4	60	12368.7	4	60	12099.5	4	60	10780.5	4	60	5454.11	4	60	5817.15	4	60	1256.42
5	80	7226.07	5	80	5856.36	5	80	7611.5	5	80	7425.6	5	80	4733.82	5	80	12590.2	5	80	12381.5	5	80	10970.6	5	80	5511.95	5	80	6067.61	5	80	1284.12
6	100	5533.23	6	100	5037.13	6	100	4875.84	6	100	6111.1	6	100	3139.76	6	100	8764.82	6	100	8655.36	6	100	7136.51	6	100	4786.35	6	100	4986.09	6	100	1262.18
7	120	5325.16	7	120	4962.38	7	120	5101.78	7	120	6069.51	7	120	3067.17	7	120	8616.69	7	120	8681.72	7	120	7351.27	7	120	4957.88	7	120	5072.97	7	120	1287.31
8	140	5235.66	8	140	4796.74	8	140	5267.78	8	140	5954.09	8	140	3041.57	8	140	8133.03	8	140	8427.83	8	140	7216.94	8	140	4787.58	8	140	4967.96	8	140	1256.1
9	160	5341.34	9	160	4850.47	9	160	4975.97	9	160	6090.71	9	160	3126.58	9	160	8305.9	9	160	8706.22	9	160	7573.29	9	160	4990.98	9	160	5120.31	9	160	1286.9
10	180	5075.97	10	180	4613.86	10	180	4627.9	10	180	5753.86	10	180	3046.97	10	180	7967.84	10	180	8322.72	10	180	7382.42	10	180	4856.11	10	180	4883.21	10	180	1240.21
11	200	5127.83	11	200	4744.06	11	200	4791.99	11	200	5998.96	11	200	3069.75	11	200	8011.1	11	200	8569.21	11	200	7484.71	11	200	4997.53	11	200	4987.32	11	200	1264.18
12	220	5190.01	12	220	4800.81	12	220	4878.05	12	220	6006.54	12	220	3161.7	12	220	8061.18	12	220	8535.27	12	220	7522.12	12	220	4945.99	12	220	5007.73	12	220	1256.02
13	240	5324.34	13	240	4778.89	13	240	4839.04	13	240	5977.47	13	240	3174.16	13	240	8034.07	13	240	8614.47	13	240	7496.53	13	240	4907.05	13	240	4964	13	240	1260.09
14	260	5427.49	14	260	4891.17	14	260	5121.91	14	260	6073.56	14	260	3319.23	14	260	8334.75	14	260	8921.95	14	260	7750.35	14	260	5140.37	14	260	5198.02	14	260	1290.78
15	280	5233.17	15	280	4803.47	15	280	4860.34	15	280	5836.03	15	280	3169.33	15	280	8182.75	15	280	8600.1	15	280	7579.39	15	280	5019.34	15	280	5004.86	15	280	1254.08
16	300	5266.27	16	300	4851.88	16	300	4884.64	16	300	5974.16	16	300	3162.01	16	300	8307.98	16	300	8670.8	16	300	7579.48	16	300	4987.31	16	300	4981.65	16	300	1259.99
17	320	5191.08	17	320	4774.07	17	320	4935.22	17	320	5979.51	17	320	3155.61	17	320	8305.88	17	320	8690.27	17	320	7647.9	17	320	4905.74	17	320	4940.91	17	320	1262.67
18	340	5167.97	18	340	4810.44	18	340	4935.39	18	340	6057.16	18	340	3145.26	18	340	8386.71	18	340	8730.24	18	340	7686.77	18	340	4899.39	18	340	4921.02	18	340	1262.89
19	360	5049.03	19	360	4687.68	19	360	5081.6	19	360	5848.12	19	360	3121.93	19	360	8243.35	19	360	8539.61	19	360	7439.51	19	360	4800.49	19	360	4792.31	19	360	1230.28
20	380	5201.74	20	380	4823.95	20	380	5339.1	20	380	6018.53	20	380	3255.53	20	380	8554.28	20	380	8836.03	20	380	7799.41	20	380	4947.7	20	380	4876.39	20	380	1261.84
21	400	5207.69	21	400	4827.27	21	400	5349.71	21	400	5847.08	21	400	3287.74	21	400	8525	21	400	8839.11	21	400	7628.99	21	400	5005.64	21	400	4879.75	21	400	1249.65
22	420	5179.3	22	420	4843.32	22	420	5289.86	22	420	5859.83	22	420	3336.89	22	420	8470.21	22	420	8902.21	22	420	7641.61	22	420	5095.82	22	420	4921.23	22	420	1261.35
23	440	5144.26	23	440	4841.52	23	440	5267.46	23	440	5905.71	23	440	3332.92	23	440	8389.89	23	440	8841.04	23	440	7510.38	23	440	5038.21	23	440	4937	23	440	1253.98
24	460	5046.71	24	460	4767.95	24	460	5201.75	24	460	5923.71	24	460	3258.15	24	460	8153.01	24	460	8682.91	24	460	7466.6	24	460	5013.5	24	460	4850.42	24	460	1236.06
25	480	5210.3	25	480	4817.18	25	480	5409.93	25	480	5999.39	25	480	3291.48	25	480	8502.56	25	480	8944.75	25	480	7678.29	25	480	5149.12	25	480	4956.92	25	480	1261.47
26	500	5249.3	26	500	4955.88	26	500	5469.77	26	500	5989.36	26	500	3393.67	26	500	8482.19	26	500	9254.94	26	500	7680.65	26	500	5111.18	26	500	5125.64	26	500	1271.44
27	520	5140.28	27	520	4857.63	27	520	5350.62	27	520	5861.38	27	520	3322.24	27	520	8252.37	27	520	9066.24	27	520	7568.63	27	520	5064.43	27	520	5050.13	27	520	1260.04
28	540	5220.01	28	540	4893.33	28	540	5392.11	28	540	5870.56	28	540	3430.59	28	540	8347.91	28	540	9066.58	28	540	7562.48	28	540	5119.36	28	540	5031.07	28	540	1255.54
29	560	5082.31	29	560	4704.82	29	560	5220.33	29	560	5755.45	29	560	3300.03	29	560	8038.6	29	560	8874.13	29	560	7258.55	29	560	4923.1	29	560	4913.74	29	560	1225.87
30	580	5263.21	30	580	4690.82	30	580	5356.21	30	580	5948.09	30	580	3409.4	30	580	8242.71	30	580	9198.46	30	580	7443.43	30	580	4982.36	30	580	5033.27	30	580	1254.52
31	600	5180.08	31	600	4733.73	31	600	5415.23	31	600	5830	31	600	3431.94	31	600	8059.84	31	600	9154.65	31	600	7482.78	31	600	5035.52	31	600	5018.06	31	600	1259.96
32	620	5197.7	32	620	4704.82	32	620	5424.49	32	620	5927.22	32	620	3365.7	32	620	8166.02	32	620	9105.18	32	620	7554.47	32	620	4985.02	32	620	5028.75	32	620	1250.58
33	640	5209.7	33	640	4651.36	33	640	5466.1	33	640	5877.76	33	640	3335.75	33	640	8205.24	33	640	9250.58	33	640	7403.98	33	640	5016.03	33	640	5065.74	33	640	1257.35
34	660	5224.63	34	660	4645.68	34	660	5243.74	34	660	5850.8	34	660	3339.69	34	660	8165.3	34	660	9250.57	34	660	7404.7	34	660	4945.69	34	660	5057.26	34	660	1250.68
35	680	5230.95	35	680	4648.42	35	680	5061.08	35	680	5907.78	35	680	3317.63	35	680	8306.55	35	680	9279.32	35	680	7402.81	35	680	4826.08	35	680	5041.72	35	680	1252.48
36	700	5177.22	36	700	4543.72	36	700	5044.31	36	700	5982.06	36	700	3499.8	36	700	8405.14	36	700	9329.4	36	700	7346.05	36	700	4799.85	36	700	5042.3	36	700	1250.08
37	720	5149.18	37	720	4632.59	37	720	5021.68	37	720	5977.9	37	720	3589.27	37	720	8217.45	37	720	9322.29	37	720	7451.95	37	720	4760.57	37	720	5074.98	37	720	1256.99
38	740	5197.64	38	740	4686.65	38	740	5065.73	38	740	6008.27	38	740	3594.15	38	740	7992.49	38	740	9324.12	38	740	7444.87	38	740	4788.34	38	740	5041.21	38	740	1245.8
39	760	5191.62	39	760	4721.24	39	760	5080.73	39	760	5965.2	39	760	3529.26	39	760	7637.92	39	760	9324.4	39	760	7436.87	39	760	4771.44	39	760	5112.51	39	760	1252.33
40	780	5150.47	40	780	4691.77	40	780	4986.92	40	780	5910.37	40	780	3475.18	40	780	7609.38	40	780	9395.51	40	780	7439.03	40	780	4819.22	40	780	5108.56	40	780	1256.79
41	800	5372.43	41	800	4783.41	41	800	4959.4	41	800	5900.88	41	800	3416.66	41	800	7667.42	41	800	9427.2	41	800	7357.99	41	800	4802.01	41	800	5115.09	41	800	1248.01
42	820	6040.2	42	820	5040.52	42	820	6017.98	42	820	6435.63	42	820	3873.18	42	820	9186.83	42	820	10646.7	42	820	8300.57	42	820	5105.48	42	820	5493.62	42	820	1244.75
43	840	6465.39	43	840	5273.22	43	840	6914.08	43	840	6919.33	43	840	4335.01	43	840	10395.5	43	840	11820.1	43	840	9217.96	43	840	5232.85	43	840	5766.15	43	840	1254.92
44	860	7019.92	44	860	5589.36	44	860	7433.56	44	860	7226.93	44	860	4695.04	44	860	11435.5	44	860	12507.4	44	860	9963.06	44	860	5274.43	44	860	6382.73	44	860	1271.11
45	880	6815.94	45	880	5503.47	45	880	7593.2	45	880	7281.28	45	880	4678.99	45	880	11808.3	45	880	12459.7	45	880	10000.2	45	880	5326.63	45	880	6195.4	45	880	1246.21
46	900	6877.02	46	900	5534.27	46	900	7806.94	46	900	7428.09	46	900	4799.75	46	900	11813.6	46	900	12612	46	900	10163.5	46	900	5403.29	46	900	6216.12	46	900	1248.6
47	920	7001.72	47	920	5496.39	47	920	7886.41	47	920	7480.93	47	920	4856.15	47	920	11944.7	47	920	12903	47	920	10195.4	47	920	5539.17	47	920	6384.25	47	920	1277.44
48	940	7018.98	48	940	5625.67	48	940	7999.55	48	940	7495.46	48	940	4859.46	48	940	12077.1	48	940	13123.8	48	940	10350.6	48	940	5533.78	48	940	6441.05	48	940	1266.62
49	960	7464.36	49	960	5677.64	49	960	7973.64	49	960	7549.24	49	960	4896.78	49	960	12010.2	49	960	13035	49	960	10581.5	49	960	5539.68	49	960	6335.48	49	960	1264.38
50	980	7306.5	50	980	5684.38	50	980	7807.49	50	980	7708.26	50	980	4925.32	50	980	11911.3	50	980	12747.8	50	980	10652.5	50	980	5506.27	50	980	6391.86	50	980	1256.88
51	1000	7085.52	51	1000	5485.24	51	1000	7453.92	51	1000	7681.69	51	1000	4856.08	51	1000	11660.8	51	1000	12275.2	51	1000	10348.3	51	1000	5313.06	51	1000	6237.13	51	1000	1236.43
52	1020	7269.11	52	1020	5733.5	52	1020	7871.32	52	1020	7904.55	52	1020	4905.7	52	1020	11920.6	52	1020	12816	52	1020	10569.6	52	1020	5602.3	52	1020	6347.25	52	1020	1260.81
53	1040	7273.8	53	1040	5667.02	53	1040	7680.44	53	1040	7883.73	53	1040	4888.22	53	1040	12078.8	53	1040	12629.8	53	1040	10698.3	53	1040	5408.23	53	1040	6313.59	53	1040	1254.94
54	1060	7270.51	54	1060	5739.91	54	1060	7698.4	54	1060	7937.77	54	1060	4883.83	54	1060	12235.4	54	1060	12424.8	54	1060	10645.2	54	1060	5542.15	54	1060	6274.89	54	1060	1262.06
55	1080	7181.47	55	1080	5802.07	55	1080	7839.3	55	1080	7864.86	55	1080	4951.81	55	1080	11977.4	55	1080	12362.8	55	1080	10520.6	55	1080	5640.89	55	1080	6147.94	55	1080	1258.28
56	1100	6876.93	56	1100	5414.35	56	1100	7481.07	56	1100	7333.87	56	1100	4807.66	56	1100	11515.2	56	1100	11656.2	56	1100	10109.5	56	1100	5230.19	56	1100	5864.24	56	1100	1210.77
57	1120	7211.82	57	1120	5801.34	57	1120	7479.14	57	1120	7443.43	57	1120	5002.37	57	1120	11842.1	57	1120	12014.2	57	1120	10563.5	57	1120	5505.24	57	1120	5917.19	57	1120	1230.97
58	1140	7142.45	58	1140	5835.7	58	1140	7516.71	58	1140	7602.21	58	1140	4988.26	58	1140	11759.7	58	1140	12001.8	58	1140	10605.7	58	1140	5456.55	58	1140	5721.06	58	1140	1227.39
59	1160	7004.45	59	1160	5623.3	59	1160	7189.08	59	1160	7237.95	59	1160	4794.11	59	1160	11624	59	1160	11557.3	59	1160	10304	59	1160	5339.14	59	1160	5563.89	59	1160	1194.03
60	1180	7205.19	60	1180	5807.57	60	1180	7514.98	60	1180	7622.51	60	1180	4915.21	60	1180	12435.3	60	1180	12285	60	1180	10661.5	60	1180	5539.43	60	1180	5844.92	60	1180	1229.8
61	1200	7055.11	61	1200	5770.3	61	1200	7454.18	61	1200	7669.01	61	1200	4808.25	61	1200	12615.2	61	1200	12074.1	61	1200	10601.6	61	1200	5582.27	61	1200	5915.5	61	1200	1223.69
62	1220	7280.26	62	1220	5984.17	62	1220	7601.76	62	1220	8140.77	62	1220	5093.23	62	1220	12938.6	62	1220	12520.7	62	1220	11075.4	62	1220	5778.21	62	1220	6321.05	62	1220	1278.6
63	1240	7392.84	63	1240	5778.3	63	1240	7649.48	63	1240	7639.82	63	1240	4922.33	63	1240	12347.3	63	1240	11662.3	63	1240	10664.1	63	1240	5537.08	63	1240	6023.06	63	1240	1229.24
64	1260	7382.8	64	1260	5707.2	64	1260	7807.57	64	1260	7725.43	64	1260	4921.9	64	1260	12337.6	64	1260	11362.3	64	1260	10810.8	64	1260	5525.03	64	1260	5870.19	64	1260	1234.62
65	1280	7290.84	65	1280	5665.3	65	1280	7683.54	65	1280	7705.92	65	1280	4782.35	65	1280	12528.8	65	1280	11664.7	65	1280	10855.5	65	1280	5551.74	65	1280	5845.41	65	1280	1238.14
66	1300	7529.13	66	1300	5718.07	66	1300	7803.51	66	1300	7820.7	66	1300	4917.72	66	1300	12443.4	66	1300	11844	66	1300	11046.1	66	1300	5788.13	66	1300	6076.87	66	1300	1251.21
67	1320	7267.48	67	1320	5571.65	67	1320	7673.51	67	1320	7737.29	67	1320	4782.18	67	1320	12363.4	67	1320	11399.7	67	1320	10779.7	67	1320	5681.9	67	1320	6024.77	67	1320	1230.97
68	1340	7422.72	68	1340	5589.9	68	1340	7561.08	68	1340	7734.74	68	1340	4792.73	68	1340	12275.7	68	1340	11767.4	68	1340	10590.9	68	1340	5650.2	68	1340	5881.17	68	1340	1222.8
69	1360	7294.77	69	1360	5521.2	69	1360	7481.07	69	1360	7879.48	69	1360	4755.9	69	1360	12134.6	69	1360	11812.5	69	1360	10750.4	69	1360	5602.94	69	1360	5829.29	69	1360	1226.41
70	1380	7168.48	70	1380	5573.12	70	1380	7440.07	70	1380	8003.46	70	1380	4704.38	70	1380	11800.5	70	1380	11601.9	70	1380	10407.1	70	1380	5487.85	70	1380	5860.31	70	1380	1221.03
71	1400	7240.78	71	1400	5621.88	71	1400	7388.27	71	1400	7844.7	71	1400	4675.6	71	1400	11056.9	71	1400	11592	71	1400	10411.6	71	1400	5265.04	71	1400	5938.12	71	1400	1222.99
72	1420	7689.23	72	1420	5917.31	72	1420	7655.72	72	1420	8200.27	72	1420	4766.45	72	1420	11245.8	72	1420	11990.3	72	1420	10895.4	72	1420	5305.95	72	1420	6007.65	72	1420	1266.92
73	1440	7315.51	73	1440	5561.91	73	1440	7518.04	73	1440	7895.48	73	1440	4542.67	73	1440	10996.7	73	1440	11478.9	73	1440	10358.3	73	1440	5115.09	73	1440	5713.59	73	1440	1220.59
74	1460	7508.17	74	1460	5889.72	74	1460	7654.16	74	1460	8185.66	74	1460	4699.27	74	1460	11338.4	74	1460	11947.4	74	1460	10894.7	74	1460	5242.24	74	1460	5833.03	74	1460	1264.86
75	1480	7132.98	75	1480	5604.51	75	1480	7342.87	75	1480	7877.73	75	1480	4461.43	75	1480	10320.4	75	1480	11275.9	75	1480	10189	75	1480	5299.49	75	1480	5419.25	75	1480	1220.39
76	1500	7148.19	76	1500	5627	76	1500	7244.92	76	1500	7757.36	76	1500	4441.11	76	1500	10333.4	76	1500	11228.5	76	1500	10290.2	76	1500	5408.99	76	1500	5530.52	76	1500	1214.92
77	1520	7544.01	77	1520	5734.31	77	1520	7517.83	77	1520	7623.46	77	1520	4709.08	77	1520	10758.2	77	1520	11625.2	77	1520	10545.9	77	1520	5534.85	77	1520	5869.41	77	1520	1251.48
78	1540	7506.36	78	1540	5752.45	78	1540	7554.61	78	1540	7651.52	78	1540	4647.66	78	1540	10346.8	78	1540	11426.6	78	1540	10596.3	78	1540	5566.63	78	1540	5873.74	78	1540	1244.19
79	1560	7528.54	79	1560	5720.17	79	1560	7341.72	79	1560	7702.48	79	1560	4674.98	79	1560	10358.9	79	1560	11399.8	79	1560	10561.3	79	1560	5551.72	79	1560	5778.77	79	1560	1251.68
80	1580	7422.83	80	1580	5584.07	80	1580	7332.09	80	1580	7615.77	80	1580	4707.8	80	1580	10415.4	80	1580	11135.7	80	1580	10829.8	80	1580	5471.83	80	1580	5817.03	80	1580	1238.08
81	1600	7414.74	81	1600	5539.12	81	1600	7493.94	81	1600	8180.32	81	1600	4736.35	81	1600	10656.5	81	1600	11223.5	81	1600	11145.5	81	1600	5483.38	81	1600	5891.69	81	1600	1239.78
82	1620	7496.4	82	1620	5548.45	82	1620	7485.5	82	1620	8278.24	82	1620	4715.48	82	1620	10710.6	82	1620	11202.5	82	1620	11283.2	82	1620	5660.54	82	1620	6052.81	82	1620	1242.65
83	1640	7246.49	83	1640	5345.42	83	1640	7319.82	83	1640	8078.96	83	1640	4718.94	83	1640	10409	83	1640	10810.8	83	1640	10824.1	83	1640	5522	83	1640	5986.73	83	1640	1220.82
84	1660	7001.41	84	1660	5353.2	84	1660	7427.57	84	1660	8014.34	84	1660	4871.89	84	1660	13709.4	84	1660	10859.2	84	1660	10837.4	84	1660	5519.2	84	1660	5903.23	84	1660	1213.45
85	1680	7269.3	85	1680	5596.76	85	1680	7613.05	85	1680	8160.45	85	1680	5037.07	85	1680	14112	85	1680	10977.7	85	1680	11237.8	85	1680	5779.57	85	1680	5992.13	85	1680	1251.93
86	1700	7132.38	86	1700	5574.11	86	1700	7501.72	86	1700	8236.65	86	1700	5090.69	86	1700	14060.9	86	1700	10861.5	86	1700	10954.6	86	1700	5707.76	86	1700	6061.59	86	1700	1241.07
87	1720	7284.44	87	1720	5649.43	87	1720	7431.32	87	1720	8300.24	87	1720	4873.09	87	1720	14091.3	87	1720	11010.9	87	1720	11125.9	87	1720	5697.86	87	1720	6083.56	87	1720	1235.3
88	1740	7333.63	88	1740	5707.02	88	1740	7473.67	88	1740	8330.49	88	1740	4840.68	88	1740	11064.9	88	1740	11106.6	88	1740	11243.1	88	1740	5686.45	88	1740	6051.38	88	1740	1245.23
89	1760	6992.49	89	1760	5533.23	89	1760	7201.74	89	1760	7906.95	89	1760	4782.3	89	1760	11085.1	89	1760	10765.3	89	1760	10824.5	89	1760	5482.31	89	1760	5828.14	89	1760	1221.69
90	1780	7168.64	90	1780	5611.04	90	1780	7306.83	90	1780	8216.25	90	1780	4745.85	90	1780	11216.4	90	1780	10752.4	90	1780	10896.2	90	1780	5521.63	90	1780	5862.68	90	1780	1217.23
91	1800	7221.71	91	1800	5606.7	91	1800	7271.96	91	1800	8181.2	91	1800	4744.04	91	1800	10860.4	91	1800	10752.3	91	1800	10388.7	91	1800	5525.78	91	1800	5921.12	91	1800	1214.65
92	1820	6869.05	92	1820	5358.39	92	1820	6776.62	92	1820	7578.59	92	1820	4653.39	92	1820	10615.7	92	1820	10476.5	92	1820	10062.9	92	1820	5418.66	92	1820	5627.93	92	1820	1184.33
93	1840	7669.98	93	1840	5664.91	93	1840	7192.29	93	1840	7942.05	93	1840	4991.08	93	1840	11174.4	93	1840	11113.6	93	1840	10887.5	93	1840	5762.83	93	1840	5884.86	93	1840	1244.89
94	1860	7618.33	94	1860	5613.12	94	1860	7301.39	94	1860	7759.43	94	1860	4884.86	94	1860	11291.9	94	1860	11223.9	94	1860	11027.3	94	1860	5796.74	94	1860	5837.12	94	1860	1253.6
95	1880	7678.8	95	1880	5627.84	95	1880	7414.54	95	1880	7818.62	95	1880	4924.84	95	1880	11718.6	95	1880	11288.9	95	1880	10990.8	95	1880	5786.55	95	1880	5937.29	95	1880	1242.32
96	1900	7462.5	96	1900	5552.48	96	1900	7232.43	96	1900	7882.76	96	1900	4873.52	96	1900	11597.5	96	1900	11181.6	96	1900	11176.2	96	1900	5762.18	96	1900	5807.69	96	1900	1248.07
97	1920	7548.68	97	1920	5474.92	97	1920	7222.12	97	1920	7897.14	97	1920	4865.87	97	1920	11921.4	97	1920	11009.7	97	1920	11447.8	97	1920	5788.17	97	1920	5649.69	97	1920	1239.14
98	1940	7304.74	98	1940	5355.69	98	1940	7083.96	98	1940	7645.36	98	1940	4639.72	98	1940	11301	98	1940	10782.7	98	1940	11258.5	98	1940	5489.37	98	1940	5401.23	98	1940	1214.15
99	1960	7415.31	99	1960	5393.72	99	1960	7145.13	99	1960	7811.37	99	1960	4729.25	99	1960	11439.7	99	1960	10877.4	99	1960	11301.5	99	1960	5470.94	99	1960	5557.82	99	1960	1211.34
100	1980	7420.57	100	1980	5343.48	100	1980	7263	100	1980	7699.09	100	1980	4718.34	100	1980	11656.8	100	1980	10933.8	100	1980	10988.1	100	1980	5395.92	100	1980	5451.48	100	1980	1219.82
101	2000	7388.25	101	2000	5276.72	101	2000	7270.68	101	2000	7530.5	101	2000	4696.87	101	2000	11511.4	101	2000	11043	101	2000	10821.3	101	2000	5376.26	101	2000	5614.74	101	2000	1218.36
102	2020	7533	102	2020	5335.02	102	2020	7210.72	102	2020	7077.02	102	2020	4834.91	102	2020	11585.5	102	2020	11255.4	102	2020	10710	102	2020	5436.19	102	2020	5547.04	102	2020	1202.76
103	2040	7778.06	103	2040	5509.63	103	2040	7620.71	103	2040	7009.07	103	2040	4873.55	103	2040	11795.6	103	2040	11402.1	103	2040	11136.2	103	2040	5644.35	103	2040	5686.51	103	2040	1236.72
104	2060	7797.48	104	2060	5517.7	104	2060	7556.03	104	2060	7031.9	104	2060	4842.78	104	2060	11635.8	104	2060	11382.8	104	2060	11288.4	104	2060	5628.61	104	2060	5806.62	104	2060	1240.79
105	2080	7723.53	105	2080	5580.55	105	2080	7728.99	105	2080	8241.07	105	2080	4839.24	105	2080	11951.7	105	2080	11613.2	105	2080	11379.4	105	2080	5681.75	105	2080	5789.51	105	2080	1237.75
106	2100	7564	106	2100	5448.73	106	2100	7658.94	106	2100	8192.95	106	2100	4780.62	106	2100	12056.1	106	2100	11483.4	106	2100	11335.7	106	2100	5771.77	106	2100	5778.57	106	2100	1236.07
107	2120	7460.22	107	2120	5516.25	107	2120	7642.82	107	2120	8160.29	107	2120	4828.99	107	2120	11890.8	107	2120	11564.2	107	2120	11411.8	107	2120	5751.66	107	2120	5939.23	107	2120	1234.62
108	2140	7078.48	108	2140	5120.36	108	2140	7091.29	108	2140	7640.97	108	2140	4544.72	108	2140	10802.8	108	2140	10772.5	108	2140	10686.7	108	2140	5456.41	108	2140	5447.59	108	2140	1174.04
109	2160	7328.28	109	2160	5326.86	109	2160	7419.03	109	2160	7775.43	109	2160	4668.97	109	2160	11640.5	109	2160	11246.7	109	2160	10802.3	109	2160	5580.52	109	2160	5693.19	109	2160	1209.07
110	2180	7766.7	110	2180	5471.16	110	2180	7709.63	110	2180	8214.12	110	2180	4849.31	110	2180	11990.5	110	2180	11415	110	2180	10981.8	110	2180	5674.68	110	2180	5883.14	110	2180	1241.35
111	2200	7591.88	111	2200	5299.94	111	2200	7421.36	111	2200	8157.41	111	2200	4734.35	111	2200	11966.7	111	2200	11226.1	111	2200	10330.8	111	2200	5377.91	111	2200	5734.79	111	2200	1210.24
112	2220	7776.72	112	2220	5419.29	112	2220	7773.12	112	2220	8387.04	112	2220	4809.49	112	2220	12217.3	112	2220	11597.5	112	2220	10718.3	112	2220	5564.35	112	2220	6006.8	112	2220	1241.3
113	2240	7774.47	113	2240	5338.48	113	2240	7524.34	113	2240	8343.29	113	2240	4808.66	113	2240	12396.9	113	2240	11596.8	113	2240	10893.9	113	2240	5600.37	113	2240	6055.89	113	2240	1235.13
114	2260	7748.62	114	2260	5376.72	114	2260	7745.94	114	2260	8377.49	114	2260	4765.05	114	2260	12390.1	114	2260	11545.6	114	2260	11161	114	2260	5579.81	114	2260	6232.95	114	2260	1237.69
115	2280	7675.16	115	2280	5310.06	115	2280	7661.98	115	2280	8166.61	115	2280	4818.12	115	2280	12285.6	115	2280	11494.2	115	2280	11178.1	115	2280	5542.28	115	2280	6104.6	115	2280	1228.69
116	2300	7533.37	116	2300	5290.29	116	2300	7501.09	116	2300	7806.5	116	2300	4778.55	116	2300	12070.3	116	2300	11331.5	116	2300	10795.5	116	2300	5341.87	116	2300	5969.14	116	2300	1214.77
117	2320	7772.08	117	2320	5308.87	117	2320	7367.43	117	2320	7697.09	117	2320	4841.19	117	2320	11966	117	2320	10981	117	2320	10795.8	117	2320	5306.5	117	2320	6049.88	117	2320	1206.25
118	2340	7913.94	118	2340	5650.57	118	2340	7471.72	118	2340	7947.63	118	2340	4921.3	118	2340	12266.2	118	2340	11171.3	118	2340	10924.9	118	2340	5549.85	118	2340	6130.97	118	2340	1229.06
119	2360	7896.74	119	2360	5470.37	119	2360	7445.25	119	2360	8053.1	119	2360	4961.98	119	2360	12015.6	119	2360	11244.6	119	2360	10928.6	119	2360	5537.66	119	2360	6046.32	119	2360	1229.5
120	2380	7823.11	120	2380	5533.86	120	2380	7487.13	120	2380	8151.15	120	2380	4973.18	120	2380	12223.2	120	2380	10900.2	120	2380	10843.4	120	2380	5588.84	120	2380	6072.86	120	2380	1252.54
121	2400	7290.37	121	2400	5208.93	121	2400	6954.66	121	2400	7521.34	121	2400	4595.04	121	2400	11307.2	121	2400	10149.5	121	2400	10145.5	121	2400	5368.85	121	2400	5789.56	121	2400	1175.45
122	2420	7585.98	122	2420	5434.86	122	2420	7257.99	122	2420	7766.4	122	2420	4731.68	122	2420	11642.9	122	2420	10743	122	2420	10473.3	122	2420	5541.92	122	2420	6037.81	122	2420	1210.53
123	2440	7684.08	123	2440	5438.12	123	2440	7295.13	123	2440	7834.85	123	2440	4760.44	123	2440	11755.9	123	2440	10713.8	123	2440	10458.6	123	2440	5662.36	123	2440	6036.01	123	2440	1219.46
124	2460	7794.04	124	2460	5626.79	124	2460	7507.86	124	2460	8094.19	124	2460	4963.81	124	2460	12089.4	124	2460	11023.6	124	2460	10935.5	124	2460	5703.91	124	2460	6191.55	124	2460	1244.06
125	2480	7505.95	125	2480	5540.61	125	2480	7176.58	125	2480	7770.06	125	2480	4783.99	125	2480	11609.7	125	2480	10665.2	125	2480	10581.2	125	2480	5508.29	125	2480	6084.73	125	2480	1209.46
126	2500	7452.74	126	2500	5524.34	126	2500	7068.67	126	2500	7739.43	126	2500	4958.89	126	2500	11950.6	126	2500	10775.8	126	2500	10574.8	126	2500	5436.59	126	2500	5965.77	126	2500	1209.16
GG15 Cell1			GG15 Cell2			GG15 Cell3			GG15 Cell4			GG15 Cell5			GG15 Cell6			GG15 Cell7			GG15 Cell8			GG15 Cell9			GG15 Cell10			background
frame	time (sec)	Mean	frame	time (sec)	Mean	frame	time (sec)	Mean	frame	time (sec )	Mean	frame	time (sec)	Mean	frame	time (sec)	Mean	frame	time (sec)	Mean	frame	time (sec)	Mean	frame	time (sec)	Mean	frame	time (sec)	Mean	frame	time (sec)	Mean
1	0	3454.07	1	0	4330.88	1	0	4514.45	1	0	6047.06	1	0	5194.82	1	0	5007.85	1	0	4502.07	1	0	4203.84	1	0	1887.68	1	0	4102.52	1	0	1171
2	20	3310.02	2	20	4144.81	2	20	4236.8	2	20	5743.78	2	20	4983.94	2	20	4831.16	2	20	4250.19	2	20	4115.5	2	20	1828.9	2	20	3968.02	2	20	1111.35
3	40	3327.18	3	40	4152.86	3	40	4292.75	3	40	5706.96	3	40	5001.85	3	40	4788.8	3	40	4304.16	3	40	4201.69	3	40	1832.37	3	40	3912.47	3	40	1120.4
4	60	3315.14	4	60	4153.34	4	60	4347.29	4	60	5725.86	4	60	5047.36	4	60	4829.69	4	60	4322.48	4	60	4410.15	4	60	1828.86	4	60	3997.05	4	60	1103.43
5	80	4009.12	5	80	4566.48	5	80	4991.8	5	80	6653.08	5	80	5708.33	5	80	5767.68	5	80	5023.4	5	80	4974.53	5	80	2124.55	5	80	4586.86	5	80	1117.2
6	100	4163.53	6	100	4754.36	6	100	5195.33	6	100	6835.26	6	100	5956.61	6	100	6432.37	6	100	5218.82	6	100	5235.78	6	100	2178.47	6	100	4955.01	6	100	1111.08
7	120	4112.43	7	120	4769.83	7	120	5261.74	7	120	7022.38	7	120	6040.71	7	120	6455.71	7	120	5258.72	7	120	5322.87	7	120	2218.47	7	120	5077.94	7	120	1112.59
8	140	3993.15	8	140	4613.28	8	140	4953.45	8	140	6869.92	8	140	5880.15	8	140	6262.01	8	140	4992.12	8	140	5158.32	8	140	2157.1	8	140	4841.59	8	140	1143.29
9	160	3914.87	9	160	4587.72	9	160	4933.15	9	160	6633.22	9	160	5891.93	9	160	6221.53	9	160	4947.6	9	160	5265.87	9	160	2126.32	9	160	4825.51	9	160	1131.68
10	180	4009.51	10	180	4672.06	10	180	5058.82	10	180	6902.8	10	180	6019.95	10	180	6350.36	10	180	5063.93	10	180	5311.94	10	180	2162.45	10	180	5034.66	10	180	1113.34
11	200	3825.84	11	200	4529.82	11	200	4913.95	11	200	6722.25	11	200	5741.91	11	200	6302.57	11	200	4917.65	11	200	5285.04	11	200	2118.45	11	200	5191.87	11	200	1126.56
12	220	3778.56	12	220	4520.02	12	220	4910.21	12	220	6645.69	12	220	5747.93	12	220	6254.38	12	220	4898.69	12	220	5239.59	12	220	2098.93	12	220	5131.13	12	220	1138.05
13	240	3828.68	13	240	4507.48	13	240	4979.58	13	240	6734.64	13	240	5802.01	13	240	6350.58	13	240	4989.35	13	240	5190.49	13	240	2104.07	13	240	5241.29	13	240	1138.69
14	260	3767.16	14	260	4419.42	14	260	4972.28	14	260	6471.91	14	260	5709.77	14	260	6303.5	14	260	4957.8	14	260	5319.19	14	260	2086.67	14	260	4890.77	14	260	1095.22
15	280	3748.89	15	280	4420.18	15	280	4943.77	15	280	6536.63	15	280	5734.06	15	280	6396.41	15	280	4909.43	15	280	4658.28	15	280	2060.48	15	280	5054.27	15	280	1123.96
16	300	3792.15	16	300	4396.24	16	300	4967.38	16	300	6370.68	16	300	5714.99	16	300	6417.88	16	300	4965.2	16	300	4757.13	16	300	2076.78	16	300	5033.56	16	300	1119.74
17	320	3771.88	17	320	4410.78	17	320	4888.78	17	320	6434.52	17	320	5762.76	17	320	6553.06	17	320	4900.21	17	320	4795.07	17	320	2093.32	17	320	4924.78	17	320	1112.55
18	340	3618.15	18	340	4244.23	18	340	4804.7	18	340	6198.23	18	340	5595.63	18	340	6080.01	18	340	4774.94	18	340	4635.72	18	340	2038.96	18	340	4655.73	18	340	1089.23
19	360	3765.73	19	360	4344.68	19	360	4930.99	19	360	6419.08	19	360	5732.93	19	360	6220.02	19	360	4896.61	19	360	4812.56	19	360	2093.69	19	360	4772.73	19	360	1113.82
20	380	3759.18	20	380	4380.77	20	380	4973.64	20	380	6504.79	20	380	5727.51	20	380	6287.27	20	380	4953.63	20	380	4880.59	20	380	2105.36	20	380	4830.29	20	380	1147.18
21	400	3570.16	21	400	4231.09	21	400	4725.14	21	400	5988.21	21	400	5407.53	21	400	5826.66	21	400	4707.81	21	400	4648.74	21	400	1981.71	21	400	4713.46	21	400	1109.99
22	420	3391.3	22	420	4043.62	22	420	4511.32	22	420	5563.18	22	420	5177.85	22	420	5443.6	22	420	4466.97	22	420	4614.57	22	420	1865.92	22	420	4408.58	22	420	1079.05
23	440	3208.78	23	440	3907.47	23	440	4304.51	23	440	5269.93	23	440	5055.65	23	440	4843.19	23	440	4283.66	23	440	4621.99	23	440	1804.82	23	440	4278.35	23	440	1109.24
24	460	3125.99	24	460	3828.14	24	460	4179.63	24	460	5047.28	24	460	4920.77	24	460	4598.36	24	460	4181.03	24	460	4682.49	24	460	1796.18	24	460	4217.7	24	460	1120.21
25	480	3138.07	25	480	3751.37	25	480	4227.76	25	480	5102.44	25	480	5019.44	25	480	4690.26	25	480	4211.44	25	480	5029.71	25	480	1818.02	25	480	4180.82	25	480	1121.7
26	500	3135.4	26	500	3738.23	26	500	4227.22	26	500	5259.11	26	500	4996.71	26	500	4625.6	26	500	4212.23	26	500	5078.45	26	500	1797.26	26	500	4065.64	26	500	1132.81
27	520	3115.3	27	520	3726.92	27	520	4223.6	27	520	5258.99	27	520	5024.28	27	520	4723.4	27	520	4215.84	27	520	5358.11	27	520	1768.14	27	520	3921.92	27	520	1119.22
28	540	3084.85	28	540	3724.9	28	540	4188.86	28	540	5318.53	28	540	4953.09	28	540	4597.69	28	540	4169.83	28	540	4991.1	28	540	1741.35	28	540	3851.32	28	540	1110
29	560	3130	29	560	3748.8	29	560	4208.16	29	560	5145.35	29	560	4960.96	29	560	4718.42	29	560	4181.47	29	560	5048.34	29	560	1757.74	29	560	3888.33
30	580	3145.01	30	580	3782.09	30	580	4220.01	30	580	5159.03	30	580	5060.77	30	580	4702.36	30	580	4202.49	30	580	5011.99	30	580	1739.34	30	580	3892.27
31	600	3152.27	31	600	3767.94	31	600	4238.79	31	600	5188.76	31	600	5085.71	31	600	4792.07	31	600	4245.7	31	600	4889.75	31	600	1716.91	31	600	3940.38
32	620	3150.87	32	620	3755.61	32	620	4166.23	32	620	5097.61	32	620	5129.01	32	620	4875.53	32	620	4211.43	32	620	4916.02	32	620	1734.4	32	620	3803.59
33	640	3131.16	33	640	3755.36	33	640	4210.04	33	640	5157.89	33	640	5074.05	33	640	4990.91	33	640	4195.73	33	640	4769.39	33	640	1693.57	33	640	3833.18
34	660	3108.62	34	660	3789.91	34	660	4238.52	34	660	5070.26	34	660	5036.67	34	660	4949.61	34	660	4246.41	34	660	4803.61	34	660	1705.26	34	660	3790.82
35	680	3109.3	35	680	3746.87	35	680	4256.13	35	680	5050.79	35	680	5042.94	35	680	4814.42	35	680	4241.11	35	680	4574.23	35	680	1694.37	35	680	3840.41
36	700	3142.25	36	700	3740.84	36	700	4302.88	36	700	5015.01	36	700	5130.89	36	700	4835.75	36	700	4272.75	36	700	4620.83	36	700	1686.64	36	700	3877.74
37	720	3163.87	37	720	3756.21	37	720	4247.95	37	720	5059.82	37	720	5113.51	37	720	4757.65	37	720	4211.69	37	720	4498.77	37	720	1669.99	37	720	3896.76
38	740	3126.81	38	740	3787.1	38	740	4204.12	38	740	5158.33	38	740	5126.96	38	740	4659.39	38	740	4206.23	38	740	4438.4	38	740	1684.32	38	740	3950.38
39	760	3146.62	39	760	3798.68	39	760	4196.85	39	760	5171.72	39	760	5285.61	39	760	4579.02	39	760	4200.97	39	760	4386.18	39	760	1686.65	39	760	3727.02
40	780	3146.52	40	780	3818.32	40	780	4220.52	40	780	5207.93	40	780	5251.69	40	780	4657.91	40	780	4247.23	40	780	4344.29	40	780	1695.41	40	780	3668.76
41	800	3145.7	41	800	3739.85	41	800	4172.61	41	800	5199.88	41	800	5150.01	41	800	4741.18	41	800	4182.4	41	800	4238.68	41	800	1679.88	41	800	3620.6
42	820	3213.61	42	820	3792.79	42	820	4240.08	42	820	5192.85	42	820	4962.71	42	820	4893.14	42	820	4236.62	42	820	4243.04	42	820	1665.87	42	820	3634.49
43	840	3171.86	43	840	3840.11	43	840	4292.5	43	840	5211.88	43	840	4990.45	43	840	4816.67	43	840	4298.21	43	840	4247.87	43	840	1662.63	43	840	3617.95
44	860	3191.2	44	860	3859.87	44	860	4292.84	44	860	5252.23	44	860	5275.83	44	860	4757.01	44	860	4300.21	44	860	4159.02	44	860	1676.65	44	860	3573.5

## Sheet: Figure 3b
All frames are 20 sec apart
LaM8_GG15 Cell1			LaM8_GG15 Cell2			LaM8_GG15 Cell3			LaM8_GG15 Cell4			LaM8_GG15 Cell5			LaM8_GG15 Cell6			LaM8_GG15 Cell7			LaM8_GG15 Cell8			background intensity
Frame	Area	Mean	Frame	Area	Mean	Frame	Area	Mean	Frame	Area	Mean	Frame	Area	Mean	Frame	Area	Mean	Frame	Area	Mean	Frame	Area	Mean	1310
1	38.875	3296.79	1	51.216	4145.25	1	40.333	4518.39	1	10.602	4064.2	1	8.863	4451.62	1	26.702	3524.46	1	26.926	5154.9	1	21.429	5403.05
2	38.875	3346.22	2	51.216	4148.35	2	40.333	4234.57	2	10.602	3917.97	2	8.863	4558.89	2	26.702	3309.76	2	26.926	4950.06	2	21.429	5194.08
3	38.875	3322.41	3	51.216	4154.82	3	29.451	4296.26	3	10.602	3934.25	3	8.863	4596.85	3	26.702	3340.07	3	26.926	4942.94	3	21.429	5318.42
4	38.875	4021.98	4	51.216	4543.33	4	29.451	4298.01	4	10.602	3912.36	4	8.863	6031.53	4	26.702	3344.33	4	26.926	4965.48	4	21.429	5238.13
5	38.875	4151.95	5	51.216	4723.02	5	29.451	5020.86	5	10.602	4454.92	5	8.863	6198.55	5	22.607	4108.89	5	26.926	5789.42	5	30.292	6370.88
6	38.875	4129.88	6	51.216	4732.19	6	29.451	5220.96	6	10.602	4457.97	6	8.863	6365.65	6	22.607	4126.4	6	26.926	6016.3	6	30.292	6633.42
7	38.875	3996.34	7	51.216	4568.15	7	29.451	5274.42	7	10.602	4609.57	7	8.863	6366.78	7	22.607	4127.56	7	26.926	6109.46	7	30.292	6743.35
8	38.875	3901.97	8	51.216	4552.4	8	29.451	4963.4	8	10.602	4529.88	8	8.863	6087.48	8	22.607	3997	8	26.926	5909.54	8	30.292	6456.01
9	38.875	3991.47	9	51.216	4642.66	9	29.451	4912.13	9	10.602	4763.2	9	8.863	6220.58	9	22.607	3969.05	9	26.926	5906.52	9	30.292	6324.1
10	38.875	3805.07	10	51.216	4508.07	10	29.451	5019.82	10	10.602	4778.03	10	8.863	5883.94	10	22.607	4003.36	10	26.926	6056.78	10	30.292	6540.33
11	38.875	3753.24	11	51.216	4457.32	11	29.451	4913.89	11	10.602	4668.84	11	8.863	5782.83	11	22.607	3918.44	11	26.926	5766.43	11	30.292	6282.89
12	38.875	3793.75	12	51.216	4446.98	12	29.451	4912.88	12	10.602	4492.25	12	8.863	5834.54	12	22.607	3883.01	12	26.926	5766.01	12	30.292	6233.09
13	38.875	3741.69	13	51.216	4346.66	13	29.451	4980.44	13	10.602	4580.5	13	8.863	5749.37	13	22.607	3935.46	13	26.926	5851.91	13	30.292	6315.13
14	38.875	3694.69	14	51.216	4326.24	14	29.451	4977.74	14	10.602	4652.16	14	8.863	5641.11	14	22.607	3881.44	14	26.926	5737.39	14	30.292	6164.91
						15	29.451	4927.49	15	10.602	4958.42				15	22.607	3864.56	15	26.926	5753.72	15	30.292	6125.51
LaM4_GG15 Cell1			LaM4_GG15 Cell2			LaM4_GG15 Cell3			LaM4_GG15 Cell4			background intensity
Frame	Area	Mean	Frame	Area	Mean	Frame	Area	Mean	Frame	Area	Mean	643
1	76.011	2494.32	1	188.597	2217.86	1	96.879	2276.38	1	170.141	2192.65
2	76.011	2485.34	2	188.597	2217.16	2	96.879	2289.39	2	170.141	2196.37
3	76.011	2517.98	3	188.597	2235.53	3	96.879	2312.09	3	170.141	2212.51
4	76.011	2624.51	4	188.597	2294.14	4	96.879	2391.02	4	170.141	2266.67
5	76.011	2676.54	5	188.597	2306.64	5	96.879	2430.98	5	170.141	2306.51
6	76.011	2671.44	6	188.597	2292.77	6	96.879	2400.22	6	170.141	2302.78
7	76.011	2702.61	7	188.597	2313.86	7	96.879	2405.49	7	170.141	2328.2
8	76.011	2711.16	8	188.597	2319.88	8	96.879	2415.07	8	170.141	2346.04
9	76.011	2695.47	9	188.597	2308.53	9	96.879	2407.75	9	170.141	2333.98
10	76.011	2704.2	10	188.597	2309.36	10	96.879	2403.41	10	170.141	2354.24
LaG9_GG15_Cell1			LaG9_GG15_Cell2			LaG9_GG15_Cell3			LaG9_GG15_Cell4			LaG9_GG15_Cell5			background intensity
Frame	Area	Mean	Frame	Area	Mean	Frame	Area	Mean	Frame	Area	Mean	Frame	Area	Mean	455
1	133.286	598.488	1	228.033	605.6	1	172.721	601.052	1	71.691	578.177	1	156.005	719.339
2	133.286	601.451	2	228.033	606.062	2	172.721	602.259	2	71.691	580.065	2	156.005	721.667
3	133.286	603.855	3	228.033	608.045	3	172.721	613.557	3	71.691	567.829	3	156.005	731.276
4	133.286	638.813	4	228.033	624.675	4	172.721	615.154	4	71.691	597.728	4	156.005	743.232
5	133.286	638.584	5	228.033	625.116	5	172.721	613.275	5	71.691	593.457	5	156.005	747.23
6	133.286	641.231	6	228.033	626.141	6	172.721	616.632	6	71.691	592.021	6	156.005	741.832
7	133.286	640.446	7	228.033	627.758	7	172.721	617.494	7	71.691	595.222	7	156.005	749.159
8	133.286	642.572	8	228.033	626.215	8	172.721	617.536	8	71.691	594.218	8	156.005	745.132
9	133.286	640.92	9	228.033	624.588	9	172.721	615.684	9	71.691	596.599	9	156.005	744.297
10	133.286	642.293	10	228.033	627.372	10	172.721	614.125	10	71.691	593.985	10	156.005	744.309
11	133.286	645.71	11	228.033	625.029	11	172.721	613.46	11	71.691	597.599	11	156.005	740.493
12	133.286	647.515	12	228.033	623.435	12	172.721	616.467	12	71.691	591.134	12	156.005	737.301
13	133.286	649.573	13	228.033	625.002	13	172.721	615.199	13	71.691	594.49
14	133.286	647.731	14	228.033	625.794	14	172.721	617.163	14	71.691	593.66
15	133.286	649.302	15	228.033	623.143	15	172.721	615.237	15	71.691	595.386
16	133.286	649.883	16	228.033	628.656	16	172.721	615.974	16	71.691	595.68
17	133.286	649.934	17	228.033	629.89	17	172.721	615.511	17	71.691	594.841
18	133.286	649.876	18	228.033	625.984	18	172.721	614.757	18	71.691	593.294
						19	172.721	610.755	19	71.691	593.244
						20	172.721	611.265	20	71.691	589.603
LaM8_AK74_Cell1			LaM8_AK74_Cell2			LaM8_AK74_Cell3			LaM8_AK74_Cell4			LaM8_AK74_Cell5			LaM8_AK74_Cell6			LaM8_AK74_Cell7			LaM8_AK74_Cell8			background intensity
Frame	Area	Mean	Frame	Area	Mean	Frame	Area	Mean	Frame	Area	Mean	Frame	Area	Mean	Frame	Area	Mean	Frame	Area	Mean	Frame	Area	Mean	1154
1	33.882	12716.7	1	22.439	11424.4	1	32.536	12621.5	1	17.614	4664.43	1	20.026	7857.7	1	27.431	7392.34	1	31.526	6317.32	1	15.202	8429.04
2	33.882	12084.4	2	22.439	10749.7	2	32.536	11909	2	17.614	4691.38	2	20.026	7420.81	2	27.431	7019.15	2	31.526	5997.22	2	15.202	7882.9
3	33.882	12126.6	3	22.439	10715.8	3	32.536	12074.2	3	17.614	4700.24	3	20.026	7396.17	3	27.431	6975.81	3	31.526	5933.77	3	15.202	7946.86
4	33.882	12101.5	4	22.439	10852.6	4	32.536	12172.2	4	17.614	4764.47	4	20.026	7459.87	4	27.431	6716.21	4	31.526	5890.49	4	15.202	7958.43
5	33.882	12387.1	5	22.439	11097.2	5	32.536	12452.7	5	17.614	3133.2	5	20.026	7665.4	5	27.431	7081.6	5	31.526	6115.84	5	15.202	7957.83
6	33.882	8666.57	6	22.439	7196.63	6	32.536	8728.34	6	17.614	3041.7	6	20.026	6052.44	6	27.431	5455.63	6	31.526	4988.61	6	15.931	4979.95
7	33.882	8692.01	7	22.439	7381.85	7	32.536	8592.46	7	17.614	2956.28	7	20.026	6118.47	7	27.431	5581.15	7	31.526	5114.77	7	15.931	5033.9
8	33.882	8450.42	8	22.439	7281.95	8	32.536	8324.92	8	17.614	3093.46	8	20.026	5990.57	8	27.431	5900.63	8	31.526	5027.13	8	15.931	4949.06
9	33.882	8710.5	9	22.439	7611.35	9	17.839	8343.64	9	17.614	3036.93	9	20.026	6101.34	9	18.848	5424.79	9	31.526	5169.92	9	15.931	4523.62
10	33.882	8322.84	10	22.439	7341.98	10	17.839	7985.82	10	17.614	3070.2	10	20.026	5780.6	10	18.848	5146.19	10	31.526	4954.93	10	15.931	4733.83
11	33.882	8540.89	11	22.439	7484.09	11	17.839	8035.95	11	17.614	3117.38	11	20.026	5917.05	11	18.848	5200.68	11	31.526	5073.44	11	15.931	4843.78
12	33.882	8514.88	12	22.439	7516.59	12	17.839	8084.32	12	17.614	3168.55	12	20.026	5923.2	12	18.848	5187.56	12	31.526	5065.21	12	15.931	4774.12
13	33.882	8588.89	13	22.439	7522.33	13	17.839	8123.73	13	17.614	3308.71	13	20.026	5903.97	13	18.848	5262.94	13	31.526	5048.81	13	15.931	5071.35
14	33.882	8886.78	14	22.439	7746.6	14	17.839	8390.26	14	17.614	3229.04	14	20.026	6011.39	14	18.848	5377.47	14	31.526	5265.74	14	15.931	4873.1
15	33.882	8590.19	15	22.439	7538.72	15	17.839	8183.39	15	17.614	3235.74	15	20.026	5855.46	15	18.848	5187.99	15	31.526	5094.65	15	15.931	4892.93
16	33.882	8640.26	16	22.439	7600.32	16	17.839	8196.08	16	17.614	3229.8	16	20.026	5872.41	16	18.848	5253.78	16	31.526	5069.14	16	15.931	5181.52
17	33.882	8667.95	17	22.439	7622.49	17	17.839	8244.31	17	17.614	3183.98	17	20.026	5934.74	17	18.848	5218.52	17	31.526	5133.55	17	15.931	5141.22
18	33.882	8638.89	18	22.439	7674.28	18	17.839	8293.5	18	17.614	3182.39	18	20.026	5953.18	18	18.848	5149.66	18	31.526	5085.04	18	15.931	5045.84
19	33.882	8455.5	19	22.439	7395.98	19	17.839	8070.26	19	17.614	3311.59	19	20.026	5767.93	19	18.848	5046.98	19	31.526	4916.52	19	15.931	5328.04
20	33.882	8758.91	20	22.439	7707.78	20	17.839	8222.33	20	17.614	3332.55	20	20.026	5968.84	20	18.848	5144.57	20	31.526	5009.25	20	15.931	5405.3
21	33.882	8743.67	21	22.439	7708.9	21	17.839	8283.39	21	17.614	3363.69	21	20.026	5858.22	21	18.848	5171.62	21	31.526	4983.69	21	15.931	5287.97
22	33.882	8781.99	22	22.439	7633.58	22	17.839	8201.4	22	17.614	3376.86	22	20.026	5921.07	22	18.848	5153.95	22	31.526	5023.61	22	15.931	5315.51
23	33.882	8771.49	23	22.439	7607.88	23	17.839	8060.5	23	17.614	3348.58	23	20.026	5917.44	23	18.848	5137.39	23	31.526	4989.79	23	15.931	5231.83
24	33.882	8542.47	24	22.439	7500.67	24	17.839	7931.94	24	17.614	3381.71	24	20.026	5921.76	24	18.848	5040.63	24	31.526	4915.38	24	15.931	5553.74
25	33.882	8731.91	25	22.439	7748.19	25	17.839	8156.8	25	17.614	3490.3	25	20.026	5989.64	25	18.848	5201.11	25	31.526	5066.1
LaM4_TK74_Cell1			LaM4_TK74_Cell2			LaM4_TK74_Cell3			LaM4_TK74_Cell4			LaM4_TK74_Cell5			LaM4_TK74_Cell6			background intensity
Frame	Area	Mean	Frame	Area	Mean	Frame	Area	Mean	Frame	Area	Mean	Frame	Area	Mean	Frame	Area	Mean	575
1	86.894	1153.67	1	110.959	1245.88	1	123.469	1369.78	1	102.769	1419.6	1	92.728	1240.7	1	117.803	1267.73
2	86.894	1153.46	2	110.959	1249.12	2	123.469	1374.12	2	102.769	1421.57	2	92.728	1245.98	2	117.803	1275.33
3	86.894	1199.01	3	110.959	1312.78	3	123.469	1422.78	3	102.769	1430.01	3	92.728	1272.98	3	117.803	1300.1
4	86.894	1233.83	4	110.959	1398.81	4	123.469	1469.54	4	102.769	1450.65	4	92.728	1298.77	4	117.803	1351.89
5	86.894	1238.26	5	110.959	1391.12	5	123.469	1468.61	5	102.769	1454.51	5	92.728	1303.15	5	117.803	1354.09
6	86.894	1253.55	6	110.959	1410.97	6	123.469	1485.28	6	102.769	1456.57	6	92.728	1296.55	6	117.803	1350.29
7	86.894	1250.85	7	110.959	1401.14	7	123.469	1470.47	7	102.769	1460.8	7	92.728	1292.68	7	117.803	1351.76
8	86.894	1246.23	8	110.959	1412.42	8	123.469	1479.46	8	102.769	1456.17	8	92.728	1295.71	8	117.803	1353.53
9	86.894	1255.89	9	110.959	1411.58	9	123.469	1485.04	9	102.769	1458.32	9	92.728	1299.41	9	117.803	1356.2
10	86.894	1257.3	10	110.959	1408.63	10	123.469	1490.05	10	102.769	1465.21				10	117.803	1347.47
LaG9_AK74_Cell1			LaG9_AK74_Cell2			LaG9_AK74_Cell3			LaG9_AK74_Cell4			LaG9_AK74_Cell5			LaG9_AK74_Cell6			background intensity
Frame	Area	Mean	Frame	Area	Mean	Frame	Area	Mean	Frame	Area	Mean	Frame	Area	Mean	Frame	Area	Mean	461
1	110.566	742.133	1	180.912	754.427	1	93.401	747.849	1	94.186	1431.6	1	428.858	943.765	1	140.017	1050.12
2	110.566	737.407	2	180.912	754.682	2	93.401	745.926	2	94.186	1437.82	2	428.858	941.02	2	140.017	1041.73
3	110.566	724.403	3	180.912	733.54	3	74.16	736.38	3	94.186	1386.4	3	428.858	919.745	3	140.017	1016.08
4	110.566	713.727	4	180.912	739.68	4	74.16	728.213	4	94.186	1359.66	4	428.858	913.348	4	140.017	1009.47
5	110.566	710.236	5	180.912	738.028	5	74.16	734.755	5	94.186	1360.43	5	428.858	913.766	5	140.017	1006.11
6	110.566	712.566	6	180.912	740.833	6	74.16	737.63	6	94.186	1351.39	6	428.858	914.788	6	140.017	1009.62
7	110.566	708.636	7	180.912	738.466	7	74.16	730.114	7	94.186	1347.23	7	428.858	914.084	7	140.017	1010.74
8	110.566	710.513	8	180.912	744.432	8	74.16	733.549	8	94.186	1348	8	428.858	915.109	8	140.017	1011.28
9	110.566	711.764	9	180.912	739.83	9	74.16	733.092	9	94.186	1345.15	9	428.858	912.848	9	140.017	1006.33
10	110.566	711.794	10	180.912	739.758	10	74.16	731.502	10	94.186	1344.14	10	428.858	913.564	10	140.017	1004.98
11	110.566	713.27	11	180.912	737.892	11	74.16	736.481	11	94.186	1345.71	11	428.858	916.179	11	140.017	1011.29
12	110.566	716.234	12	180.912	734.1	12	74.16	738.864	12	94.186	1347.74	12	428.858	914.58	12	140.017	1012.64
13	110.566	716.924	13	180.912	735.011	13	74.16	733.236	13	94.186	1350.72	13	428.858	914.994	13	140.017	1014.95
14	110.566	716.089	14	180.912	733.373	14	74.16	737.275	14	94.186	1353.33	14	428.858	916.06
15	110.566	714.846				15	74.16	736.502	15	94.186	1353.12
16	110.566	720.261
17	110.566	718.874
18	110.566	717.154
19	110.566	717.213
20	110.566	723.128
21	110.566	720.355
22	110.566	717.621
23	110.566	715.979
24	110.566	719.96
25	110.566	716.925
26	110.566	719.523
27	110.566	721.215
28	110.566	718.678
29	110.566	717.551
30	110.566	720.956
31	110.566	719.401
32	110.566	716.067
Background intensity
LaM4_GG15
average		643.064
LaM4_TK74
average		574.652
LaG9_AK74
average		460.773
LaG9_GG15	2018-08-31	pos 5
average		454.951
LaM8_GG15
average		1310
LaM8_AK74
average		1154

## Sheet: Figure 3c-d
AK74 OptoSOS					GG15 OptoSOS
frame	Cyt. mean	Nuc. mean	Background	time (sec)	frame	Cyt. mean	Nuc. mean	Background	time (sec)
1	1104.45	1380.79	346.97	0	1	3800.79	2650.97	1212.54	0
2	1097.96	1373.61	348.02	30	2	3672.03	2628.53	1181.77	30
3	1094.87	1370.66	347.81	60	3	3698.15	2569.78	1198.09	60
4	1097.34	1372.5	349.421	90	4	3689.72	2591.85	1198.96	90
5	1101.91	1366.11	346.337	120	5	3692.36	2576.98	1188.26	120
6	1103.38	1364.85	344.573	150	6	3662.56	2572.29	1188.53	150
7	1105.24	1370.26	348.839	180	7	3664.54	2649.74	1180.45	180
8	1102.27	1363.8	347.671	210	8	3684.34	2756.59	1194.22	210
9	1102.81	1362.21	347.175	240	9	3557.63	2786.01	1186.64	240
10	1105.94	1363.14	348.69	270	10	3581.52	2929.37	1185.37	270
11	1101.34	1362.07	348.736	300	11	3559.96	3051.08	1221.7	300
12	1105.13	1352.35	345.875	330	12	3508.52	3201.06	1187.86	330
13	1110.64	1340.19	348.12	360	13	3478.83	3269.47	1190.94	360
14	1116.68	1311.76	348.961	390	14	3475.98	3473.35	1203.35	390
15	1129.41	1270.21	348.296	420	15	3409.15	3592.31	1205.56	420
16	1150.13	1192.79	347.379	450	16	3370.52	3651.91	1192.35	450
17	1181.5	1114.46	349.394	480	17	3368.36	3734.79	1204.82	480
18	1207.65	1030.43	348.496	510	18	3317.61	3804.79	1199.54	510
19	1239.69	962.546	350.314	540	19	3305.77	3887.48	1210.55	540
20	1240.01	890.693	346.868	570	20	3262.75	4002.37	1183.2	570
21	1260.02	846.943	346.618	600	21	3272.45	4102.18	1189.07	600
22	1273.33	813.852	351.682	630	22	3193.7	4112.67	1167.89	630
23	1277.41	777.062	347.616	660	23	3157.49	4145.49	1167.88	660
24	1275.71	759.196	347.84	690	24	3213.98	4191.5	1180.13	690
25	1276.37	745.992	347.905	720	25	3223.22	4216.02	1195.82	720
26	1283.9	738.05	348.75	750	26	3223.32	4156.02	1202.64	750
27	1286.6	731.62	349.231	780	27	3248.49	4034.53	1193.57	780
28	1280.72	727.141	348.829	810	28	3270.31	3886.02	1177.86	810
29	1274.44	723.647	347.07	840	29	3296.06	3710.02	1175.83	840
30	1276.35	722.525	347.451	870	30	3314.22	3589.88	1171.78	870
31	1275.83	721.758	347.337	900	31	3353.93	3514.06	1175.78	900
32	1276.34	726.38	349.726	930	32	3403.08	3453.85	1187.68	930
33	1294.46	721.63	347.465	960	33	3353.74	3284.83	1160.88	960
34	1289.3	728.394	346.744	990	34	3438.14	3155.96	1169.52	990
35	1282.54	728.066	347.003	1020	35	3487.49	3082	1165.91	1020
36	1279.51	735.474	347.567	1050	36	3458.94	2956.87	1159.31	1050
37	1276.61	739.979	348.177	1080	37	3485.34	2846.89	1161	1080
38	1275.29	742.171	350.349	1110	38	3511.22	2803.99	1174.49	1110
39	1280.3	746.1	347.054	1140	39	3493.09	2767.71	1175.9	1140
40	1269.01	755.063	347.393	1170	40	3478.52	2776.06	1157.39	1170
41	1267.06	758.698	346.132	1200	41	3493.64	2811.12	1157.42	1200
42	1246.55	767.705	347.011	1230	42	3391.83	2888.44	1157.41	1230
43	1248.14	776.808	347.692	1260	43	3394.03	3015.92	1158.25	1260
44	1237.02	801.727	348.298	1290	44	3342.89	3158.07	1153.01	1290
45	1230.32	820.614	347.072	1320	45	3324.93	3285.09	1165.29	1320
46	1223.33	840.322	346.567	1350	46	3329.3	3420.98	1171.21	1350
47	1208.74	872.965	347.014	1380	47	3269.13	3456.65	1161.16	1380
48	1190.84	897.207	349.023	1410	48	3271.32	3520.91	1156.46	1410
49	1183.28	922.991	347.643	1440	49	3264.13	3608.17	1169.89	1440
50	1178.88	953.163	348.125	1470	50	3233.73	3652.73	1159.78	1470
51	1173.18	984.125	348.434	1500	51	3252.22	3624.58	1158.74	1500
52	1162.06	1011.67	350.069	1530	52	3217.05	3751.08	1160.17	1530
53	1140.76	1035.41	346.514	1560	53	3194.7	3793.42	1155.82	1560
54	1124.69	1057.75	344.94	1590	54	3227.86	3909.29	1177.18	1590
55	1124.86	1085.48	348.394	1620	55	3210.21	3973.87	1159.12	1620
56	1120.01	1113.39	346.877	1650	56	3205.49	3989.83	1168.63	1650
57	1108.95	1128.79	348.08	1680	57	3193.31	4095.35	1160.68	1680
58	1105.95	1149.01	347.572	1710	58	3139.97	4059.55	1161.72	1710
59	1109.02	1166.19	346.546	1740	59	3131.45	4067.07	1150.02	1740
60	1109.69	1187.03	346.468	1770	60	3121.2	4153.55	1158.17	1770
61	1101.3	1195.74	345.73	1800	61	3140.09	4060.3	1154.71	1800
62	1099.3	1203.74	349.331	1830	62	3162.76	3991.26	1147.72	1830
63	1110.62	1219.07	348.298	1860	63	3112.69	3876.77	1129.42	1860
64	1098.87	1226.25	347.34	1890	64	3186.62	3932.71	1159.14	1890
65	1096.85	1231.43	344.518	1920	65	3180.1	3762.89	1157.47	1920
66	1075.91	1236.57	347.946	1950	66	3194.2	3677.79	1157.69	1950
67	1082.9	1249.22	347.803	1980	67	3223.49	3603.47	1156.01	1980
68	1086.7	1253.51	348.461	2010	68	3253.17	3487.57	1155.12	2010
69	1080.93	1258.59	347.142	2040	69	3283.43	3316.47	1151.07	2040
70	1088.61	1272.75	347.261	2070	70	3330.29	3193.23	1158.72	2070
71	1074.04	1265.94	344.818	2100	71	3356.65	3063.02	1152.97	2100
72	1080.32	1266.71	348.326	2130	72	3368.49	2957.79	1157.83	2130
73	1085.7	1280.78	349.124	2160	73	3360.64	2846.61	1150.03	2160
74	1075.44	1271.62	345.142	2190	74	3410.86	2841.92	1143.53	2190
75	1081.01	1277.93	348.034	2220	75	3424.81	2796.64	1134.86	2220
76	1080.14	1274.52	346.068	2250	76	3421.04	2759.45	1148.43	2250
77	1071.29	1279.9	347.487	2280	77	3436.67	2728.58	1153.33	2280
78	1076.21	1276.9	346.968	2310	78	3381.15	2742.4	1139.38	2310
79	1079.06	1267.72	348.052	2340	79	3442.18	2776.13	1147.16	2340
80	1080.71	1248.62	347.541	2370
81	1099.34	1206.48	348.41	2400
82	1111.49	1163.02	349.869	2430
83	1130.96	1110.48	348.294	2460
84	1148.63	1057.26	348.383	2490
85	1163.02	1006.71	347.739	2520
86	1175.86	972.733	349.189	2550
87	1189.97	945.305	349.623	2580
88	1198.49	916.155	346.892	2610
89	1209.59	902.86	347.681	2640
90	1216.28	883.738	346.929	2670
91	1213.65	878.082	346.719	2700
92	1216.5	866.547	346.935	2730
93	1217.37	863.956	347.577	2760
94	1217.49	859.772	348.457	2790
95	1218.56	862.952	349.156	2820
96	1219.98	863.833	347.61	2850
97	1202.91	857.699	348.227	2880
98	1204.61	866.79	349.208	2910
99	1203.61	869.07	347.619	2940
100	1207.51	866.508	346.656	2970
101	1203.34	874.174	347.418	3000
102	1205.86	871.807	348.833	3030
103	1207.46	869.071	348.76	3060
104	1214.02	857.506	347.966	3090
105	1214.24	858.638	347.295	3120
106	1211.02	849.749	348.751	3150
107	1208.15	846.867	346.806	3180
108	1205.68	838.323	349.044	3210
109	1211.1	829.957	346.809	3240
110	1220.98	821.899	346.933	3270
111	1217.37	815.258	346.243	3300
112	1218.53	803.743	347.068	3330
113	1234.81	798.287	346.42	3360
114	1238.78	796.162	345.49	3390
115	1234.56	783.586	345.404	3420
116	1245.59	786.677	347.185	3450
117	1246.04	789.144	348.725	3480
118	1238.88	781.923	347.757	3510
119	1231.18	787.267	347.372	3540
120	1231.48	780.03	346.686	3570
121	1235.9	790.046	349.002	3600
122	1236.09	788.439	348.747	3630
123	1232.27	787.944	345.492	3660
124	1227.76	795.576	347.271	3690
125	1219.99	796.227	345.973	3720
126	1227.95	808.028	348.42	3750
127	1212.69	816.498	347.617	3780
128	1209.65	827.264	346.471	3810
129	1197.08	847.506	348.05	3840
130	1190.17	870.988	346.038	3870
131	1175.77	886.645	347.638	3900
132	1167.79	914.622	345.951	3930
133	1156	939.867	346.611	3960
134	1144.48	958.088	346.318	3990
135	1127.69	986.259	347.787	4020
136	1128.41	1010.5	348.66	4050
137	1115.5	1026.11	346.487	4080
138	1115.94	1046.76	346.008	4110
139	1110.55	1065.72	346.159	4140
140	1104.51	1089.52	350.233	4170
141	1093.94	1096.49	345.86	4200
142	1089.39	1112.52	347.057	4230
143	1091.29	1126.46	348.518	4260
144	1091	1132.46	347.602	4290
145	1093.1	1150.02	347.382	4320
146	1082.26	1145.71	347.875	4350
147	1085.7	1162.47	346.507	4380
148	1083.2	1176.37	348.42	4410
149	1071.72	1174.83	346.465	4440
150	1069.9	1188.1	348.383	4470
151	1066.93	1185.26	344.274	4500

## Sheet: Figure 4b-c
Figure 4B									Figure 4C
OptoNB		mCherry		mCherry + OptoNB dark		mCherry + OptoNB light			mCherry		OptoNB		mCherry + OptoNB light		mCherry + OptoNB dark
mL	mAU	mL	mAU	mL	mAU	mL	mAU		mL	mAU	mL	mAU	mL	mAU	mL	mAU
0	-0.00350787	0	-0.00153651	0	-0.00400912	0	-0.0018727		12.001	0.00859802	12	0.00859083	0.001	0.00181177	0.001	0.000627703
0.001	-0.00349311	0.001	-0.00155482	0.001	-0.00401508	0.001	-0.00187611		12.002	0.00859932	12.002	0.00859035	0.003	0.0018172	0.002	0.000626131
0.002	-0.00348693	0.002	-0.00155424	0.002	-0.00401556	0.002	-0.00188087		12.004	0.00859027	12.003	0.00859495	0.004	0.00181486	0.004	0.000622804
0.003	-0.00348407	0.003	-0.00154553	0.003	-0.00402178	0.003	-0.00188561		12.005	0.00857555	12.005	0.00861023	0.006	0.00181559	0.006	0.000620899
0.004	-0.00348669	0.004	-0.00155082	0.004	-0.00403056	0.004	-0.00190293		12.007	0.0085959	12.006	0.00862638	0.008	0.00181375	0.007	0.000621753
0.004	-0.00349197	0.004	-0.00155457	0.004	-0.00401914	0.004	-0.00190798		12.008	0.0086085	12.008	0.00863868	0.009	0.00181344	0.009	0.000614422
0.005	-0.00348355	0.005	-0.00157052	0.005	-0.00400119	0.005	-0.00190142		12.01	0.00860402	12.009	0.00864772	0.011	0.00181341	0.01	0.000610178
0.006	-0.00348427	0.006	-0.00161088	0.006	-0.00400142	0.006	-0.00191542		12.012	0.00861574	12.011	0.00865874	0.013	0.00180989	0.012	0.000613804
0.007	-0.00348497	0.007	-0.00163506	0.007	-0.00400332	0.007	-0.00194213		12.013	0.00863484	12.013	0.00867323	0.014	0.00180657	0.013	0.000608056
0.008	-0.0034911	0.008	-0.00165427	0.008	-0.00398289	0.008	-0.00195335		12.015	0.00863949	12.014	0.00868407	0.016	0.00181042	0.015	0.000608235
0.009	-0.00349974	0.009	-0.00165832	0.009	-0.00397579	0.009	-0.00194653		12.016	0.00866087	12.016	0.00869418	0.018	0.00181796	0.016	0.000606363
0.009	-0.00349585	0.009	-0.00165703	0.009	-0.00398035	0.009	-0.00193495		12.018	0.00866862	12.017	0.00870846	0.019	0.00182494	0.018	0.000608572
0.01	-0.00348546	0.01	-0.00166314	0.01	-0.0039866	0.01	-0.0019401		12.02	0.00868308	12.019	0.00872066	0.021	0.00182747	0.02	0.000604351
0.011	-0.00348785	0.011	-0.00165277	0.011	-0.00398019	0.011	-0.00194795		12.021	0.00867667	12.02	0.00872915	0.023	0.00182846	0.021	0.000595987
0.012	-0.00349226	0.012	-0.0016582	0.012	-0.00397848	0.012	-0.00194705		12.023	0.00871152	12.022	0.00873665	0.024	0.00182879	0.023	0.000588474
0.013	-0.00349158	0.013	-0.00167787	0.013	-0.00398341	0.013	-0.00195256		12.024	0.00872027	12.024	0.00875206	0.026	0.00183222	0.024	0.000582576
0.014	-0.00348558	0.014	-0.00167973	0.014	-0.00397365	0.014	-0.0019538		12.026	0.00870098	12.025	0.00876408	0.028	0.00183771	0.026	0.00057444
0.014	-0.00347826	0.014	-0.00168403	0.014	-0.00396457	0.014	-0.00194843		12.027	0.00869951	12.027	0.00877414	0.029	0.00183945	0.027	0.000562813
0.015	-0.00348279	0.015	-0.00168218	0.015	-0.0039658	0.015	-0.00194345		12.029	0.00870208	12.028	0.0087924	0.031	0.00183742	0.029	0.000553341
0.016	-0.0034896	0.016	-0.00167803	0.016	-0.00397375	0.016	-0.00194763		12.031	0.00870943	12.03	0.00880662	0.033	0.00182959	0.031	0.000548639
0.017	-0.00349982	0.017	-0.0016606	0.017	-0.00400025	0.017	-0.00196241		12.032	0.00873563	12.031	0.0088277	0.034	0.00182783	0.032	0.000553576
0.018	-0.00350353	0.018	-0.00162604	0.018	-0.00400511	0.018	-0.00197679		12.034	0.00875615	12.033	0.00884235	0.036	0.00182308	0.034	0.000555566
0.019	-0.00349764	0.019	-0.00160917	0.019	-0.00400868	0.019	-0.00198617		12.035	0.00877091	12.034	0.00884845	0.038	0.00181725	0.035	0.000555103
0.019	-0.00351142	0.019	-0.00162784	0.019	-0.00402198	0.019	-0.00199964		12.037	0.00877699	12.036	0.0088586	0.039	0.00180875	0.037	0.000560195
0.02	-0.00352944	0.02	-0.00161442	0.02	-0.00402426	0.02	-0.00201121		12.038	0.00878334	12.038	0.00886992	0.041	0.00180366	0.038	0.000560137
0.021	-0.00355341	0.021	-0.00156991	0.021	-0.00398534	0.021	-0.00202496		12.04	0.00877236	12.039	0.00887025	0.043	0.00180656	0.04	0.000553036
0.022	-0.00357056	0.022	-0.00159434	0.022	-0.00397254	0.022	-0.00204292		12.042	0.00875772	12.041	0.00887825	0.044	0.00180265	0.041	0.000545786
0.023	-0.00358184	0.023	-0.00159838	0.023	-0.00397152	0.023	-0.00205579		12.043	0.00877222	12.042	0.00888978	0.046	0.00179515	0.043	0.000536288
0.024	-0.00360342	0.024	-0.00157934	0.024	-0.00397337	0.024	-0.00205841		12.045	0.00877162	12.044	0.00889599	0.048	0.0017876	0.045	0.000535356
0.024	-0.00361374	0.024	-0.00155768	0.024	-0.00398457	0.024	-0.00205239		12.046	0.00878527	12.045	0.00890289	0.049	0.00178524	0.046	0.000534204
0.025	-0.00360637	0.025	-0.00155972	0.025	-0.00398185	0.025	-0.00204883		12.048	0.00880307	12.047	0.00890963	0.051	0.00177731	0.048	0.000530983
0.026	-0.00359636	0.026	-0.00154961	0.026	-0.00398753	0.026	-0.00205933		12.05	0.008815	12.048	0.0089155	0.053	0.00177326	0.049	0.00052985
0.027	-0.00360556	0.027	-0.00156083	0.027	-0.00397471	0.027	-0.00206389		12.051	0.00883901	12.05	0.00891704	0.054	0.00176717	0.051	0.000530837
0.028	-0.00362496	0.028	-0.00158182	0.028	-0.00396635	0.028	-0.00206286		12.053	0.00885334	12.052	0.00892688	0.056	0.00176507	0.052	0.000522444
0.029	-0.00362368	0.029	-0.00159654	0.029	-0.00397589	0.029	-0.00205645		12.054	0.00883856	12.053	0.0089445	0.057	0.00176168	0.054	0.000515984
0.029	-0.00361558	0.029	-0.00160792	0.029	-0.00397496	0.029	-0.00205527		12.056	0.00884905	12.055	0.00894633	0.059	0.00175509	0.056	0.000512964
0.03	-0.00362278	0.03	-0.00160211	0.03	-0.00396842	0.03	-0.00205774		12.057	0.00886078	12.056	0.00896311	0.061	0.00175132	0.057	0.000516278
0.031	-0.00362913	0.031	-0.00158468	0.031	-0.00396868	0.031	-0.00205629		12.059	0.00887375	12.058	0.00897646	0.062	0.0017396	0.059	0.000514942
0.032	-0.00362464	0.032	-0.00158712	0.032	-0.00394765	0.032	-0.00206223		12.061	0.0088937	12.059	0.00899201	0.064	0.00174144	0.06	0.000512302
0.033	-0.00362517	0.033	-0.00160333	0.033	-0.00392729	0.033	-0.00206814		12.062	0.00893639	12.061	0.00899986	0.066	0.00174677	0.062	0.000509324
0.034	-0.003646	0.034	-0.00160049	0.034	-0.00392936	0.034	-0.00207042		12.064	0.00894634	12.062	0.00900799	0.067	0.00174811	0.063	0.000510738
0.034	-0.00365906	0.034	-0.00158293	0.034	-0.00391314	0.034	-0.00207846		12.065	0.00893951	12.064	0.00901979	0.069	0.00175029	0.065	0.000504786
0.035	-0.00368163	0.035	-0.0015722	0.035	-0.00391318	0.035	-0.00208312		12.067	0.00895695	12.066	0.00902691	0.071	0.00174754	0.066	0.00050012
0.036	-0.00371556	0.036	-0.0015653	0.036	-0.00390634	0.036	-0.00207499		12.068	0.00898112	12.067	0.00903155	0.072	0.0017459	0.068	0.000497831
0.037	-0.00372998	0.037	-0.00154958	0.037	-0.00391595	0.037	-0.00206324		12.07	0.00901211	12.069	0.00903103	0.074	0.00174509	0.07	0.0005018
0.038	-0.00372555	0.038	-0.00154432	0.038	-0.00390954	0.038	-0.00204946		12.072	0.00902636	12.07	0.00903557	0.076	0.00174075	0.071	0.000504022
0.039	-0.00373033	0.039	-0.00152371	0.039	-0.00391801	0.039	-0.00205384		12.073	0.00902631	12.072	0.00904679	0.077	0.0017446	0.073	0.000510286
0.039	-0.00374718	0.039	-0.00149306	0.039	-0.00392622	0.039	-0.00206006		12.075	0.00901719	12.073	0.00904807	0.079	0.0017518	0.074	0.000519497
0.04	-0.00376367	0.04	-0.00148651	0.04	-0.00392505	0.04	-0.00205562		12.076	0.00904695	12.075	0.00905353	0.081	0.00174897	0.076	0.00051972
0.041	-0.00376711	0.041	-0.00146786	0.041	-0.00391424	0.041	-0.00205893		12.078	0.00905465	12.076	0.0090693	0.082	0.00174402	0.077	0.000518735
0.042	-0.00376242	0.042	-0.00145798	0.042	-0.00392197	0.042	-0.0020715		12.08	0.00905574	12.078	0.00907439	0.084	0.00174109	0.079	0.00051691
0.043	-0.00375472	0.043	-0.00144154	0.043	-0.00393266	0.043	-0.00206466		12.081	0.00908056	12.08	0.00908047	0.086	0.00173282	0.081	0.000523266
0.044	-0.00375013	0.044	-0.00143536	0.044	-0.00393385	0.044	-0.00205797		12.083	0.00908886	12.081	0.00908661	0.087	0.00172465	0.082	0.000523773
0.044	-0.00375789	0.044	-0.00143829	0.044	-0.00393918	0.044	-0.00204603		12.084	0.00913567	12.083	0.00910137	0.089	0.00172784	0.084	0.000527082
0.045	-0.00378516	0.045	-0.00145992	0.045	-0.00394065	0.045	-0.00202649		12.086	0.00913839	12.084	0.00910635	0.091	0.00172561	0.085	0.000531386
0.046	-0.0037989	0.046	-0.00144377	0.046	-0.00395449	0.046	-0.00201356		12.087	0.00916221	12.086	0.00911547	0.092	0.00172089	0.087	0.000535215
0.047	-0.00380801	0.047	-0.00143204	0.047	-0.00398961	0.047	-0.00200995		12.089	0.00919593	12.087	0.00912821	0.094	0.00172075	0.088	0.000534658
0.048	-0.00383592	0.048	-0.00142767	0.048	-0.00398851	0.048	-0.00199091		12.091	0.00920639	12.089	0.0091414	0.096	0.00171899	0.09	0.000535078
0.049	-0.00385381	0.049	-0.00142041	0.049	-0.00398085	0.049	-0.00198068		12.092	0.00922351	12.091	0.00915491	0.097	0.00172017	0.091	0.000532653
0.049	-0.00385474	0.049	-0.00140598	0.049	-0.00400769	0.049	-0.0019824		12.094	0.00923755	12.092	0.00916353	0.099	0.00171605	0.093	0.000531299
0.05	-0.00383825	0.05	-0.00142743	0.05	-0.00401426	0.05	-0.00199364		12.095	0.00925208	12.094	0.00916862	0.101	0.00170625	0.095	0.000526359
0.051	-0.00383953	0.051	-0.00143165	0.051	-0.0040372	0.051	-0.00200962		12.097	0.00926809	12.095	0.00917465	0.102	0.00170247	0.096	0.000530447
0.052	-0.00385421	0.052	-0.00142144	0.052	-0.00402346	0.052	-0.00201001		12.098	0.00927768	12.097	0.00917474	0.104	0.00169469	0.098	0.000536163
0.053	-0.0038605	0.053	-0.00140353	0.053	-0.00401332	0.053	-0.00199809		12.1	0.00929089	12.098	0.00917928	0.106	0.0016855	0.099	0.000539144
0.054	-0.00385944	0.054	-0.00139715	0.054	-0.00402229	0.054	-0.00200095		12.102	0.00930831	12.1	0.00918997	0.107	0.00167829	0.101	0.000543323
0.054	-0.00384938	0.054	-0.00138018	0.054	-0.00400756	0.054	-0.00200165		12.103	0.00932229	12.101	0.00918949	0.109	0.00167126	0.102	0.000542249
0.055	-0.00383852	0.055	-0.0013512	0.055	-0.00400606	0.055	-0.00200639		12.105	0.00933592	12.103	0.00918705	0.111	0.00166098	0.104	0.000543446
0.056	-0.00384851	0.056	-0.00132755	0.056	-0.00400491	0.056	-0.00201528		12.106	0.00936405	12.105	0.00919854	0.112	0.00165312	0.106	0.000546198
0.057	-0.00383056	0.057	-0.00130897	0.057	-0.00402014	0.057	-0.00201896		12.108	0.00937793	12.106	0.00920118	0.114	0.00165064	0.107	0.000547536
0.058	-0.00383872	0.058	-0.0013102	0.058	-0.0040164	0.058	-0.00201352		12.109	0.00940984	12.108	0.00920047	0.116	0.00165601	0.109	0.000549041
0.059	-0.0038463	0.059	-0.00132029	0.059	-0.00401906	0.059	-0.00201063		12.111	0.00942224	12.109	0.0092023	0.117	0.00166105	0.11	0.000557553
0.059	-0.00384262	0.059	-0.00134475	0.059	-0.00402013	0.059	-0.00201152		12.113	0.0094267	12.111	0.0092118	0.119	0.00166335	0.112	0.000563235
0.06	-0.00382489	0.06	-0.00135656	0.06	-0.00402818	0.06	-0.00201764		12.114	0.00939173	12.112	0.00922267	0.12	0.00166448	0.113	0.000561556
0.061	-0.0038188	0.061	-0.00135647	0.061	-0.0040309	0.061	-0.00201956		12.116	0.00938569	12.114	0.00922513	0.122	0.00166359	0.115	0.000552723
0.062	-0.00381447	0.062	-0.00135342	0.062	-0.00402774	0.062	-0.00200973		12.117	0.00939447	12.115	0.00923865	0.124	0.0016633	0.116	0.000544482
0.063	-0.00382548	0.063	-0.00136478	0.063	-0.00403935	0.063	-0.00200545		12.119	0.00940252	12.117	0.00925291	0.125	0.00165829	0.118	0.000541647
0.064	-0.00381626	0.064	-0.00135224	0.064	-0.0040424	0.064	-0.00200775		12.121	0.00942633	12.119	0.00926233	0.127	0.00165852	0.12	0.000532455
0.064	-0.0038108	0.064	-0.00132956	0.064	-0.00404225	0.064	-0.00200562		12.122	0.00943326	12.12	0.00926505	0.129	0.00165994	0.121	0.000519477
0.065	-0.00380376	0.065	-0.00132753	0.065	-0.00404337	0.065	-0.00200413		12.124	0.00944947	12.122	0.00927565	0.13	0.00165842	0.123	0.000507236
0.066	-0.00379695	0.066	-0.00131976	0.066	-0.0040327	0.066	-0.00201313		12.125	0.00945424	12.123	0.0092874	0.132	0.00165909	0.124	0.000496121
0.067	-0.00381884	0.067	-0.00131105	0.067	-0.00403934	0.067	-0.00202177		12.127	0.00945179	12.125	0.0092985	0.134	0.00165809	0.126	0.000491359
0.068	-0.00382775	0.068	-0.00130104	0.068	-0.00402804	0.068	-0.00201524		12.128	0.0094536	12.126	0.00930589	0.135	0.00165969	0.127	0.000487889
0.069	-0.00382952	0.069	-0.00128178	0.069	-0.00403379	0.069	-0.00200384		12.13	0.0094308	12.128	0.00932439	0.137	0.00165925	0.129	0.000480036
0.069	-0.00382677	0.069	-0.00125048	0.069	-0.00404307	0.069	-0.00200686		12.132	0.0094501	12.129	0.00933469	0.139	0.00165627	0.131	0.000464996
0.07	-0.00382882	0.07	-0.00123125	0.07	-0.00404682	0.07	-0.00201133		12.133	0.00947855	12.131	0.00933545	0.14	0.00165045	0.132	0.000455743
0.071	-0.0038332	0.071	-0.00123483	0.071	-0.00405199	0.071	-0.00201042		12.135	0.00947005	12.133	0.00934713	0.142	0.00164419	0.134	0.000448105
0.072	-0.00382903	0.072	-0.00125847	0.072	-0.00405983	0.072	-0.00200614		12.136	0.00946008	12.134	0.00934915	0.144	0.00164886	0.135	0.00044342
0.073	-0.00385287	0.073	-0.00128146	0.073	-0.00405395	0.073	-0.00201257		12.138	0.00946339	12.136	0.00935446	0.145	0.00165781	0.137	0.000450727
0.074	-0.00387885	0.074	-0.00128289	0.074	-0.00405761	0.074	-0.00201282		12.139	0.00945641	12.137	0.00937197	0.147	0.00165364	0.138	0.000446447
0.074	-0.00387483	0.074	-0.00128094	0.074	-0.00406397	0.074	-0.00200264		12.141	0.00944085	12.139	0.00939003	0.149	0.00165426	0.14	0.000431934
0.075	-0.00388055	0.075	-0.00128995	0.075	-0.00406554	0.075	-0.0019868		12.143	0.00943982	12.14	0.00939496	0.15	0.0016544	0.141	0.00042813
0.076	-0.00388428	0.076	-0.00130877	0.076	-0.00409069	0.076	-0.00197268		12.144	0.00944285	12.142	0.00939692	0.152	0.00165251	0.143	0.00042515
0.077	-0.00387753	0.077	-0.0012952	0.077	-0.00408676	0.077	-0.00196519		12.146	0.00943811	12.144	0.00940185	0.154	0.00165087	0.145	0.00041912
0.078	-0.00385442	0.078	-0.00128196	0.078	-0.00410495	0.078	-0.00196805		12.147	0.00942832	12.145	0.00940818	0.155	0.00164569	0.146	0.000408993
0.079	-0.00384494	0.079	-0.00129011	0.079	-0.00408925	0.079	-0.00197032		12.149	0.00942935	12.147	0.00941426	0.157	0.0016405	0.148	0.000404838
0.079	-0.00385417	0.079	-0.00127621	0.079	-0.00410987	0.079	-0.00197734		12.151	0.00944385	12.148	0.00942358	0.159	0.00164249	0.149	0.000407464
0.08	-0.0038654	0.08	-0.001291	0.08	-0.00412306	0.08	-0.00197473		12.152	0.00946456	12.15	0.00943378	0.16	0.00164372	0.151	0.000408293
0.081	-0.00385891	0.081	-0.00128326	0.081	-0.00411782	0.081	-0.00196008		12.154	0.00949377	12.151	0.0094445	0.162	0.00163884	0.152	0.000408979
0.082	-0.00385706	0.082	-0.00125825	0.082	-0.00412641	0.082	-0.0019519		12.155	0.00949339	12.153	0.00945758	0.164	0.00164209	0.154	0.000402363
0.083	-0.00385521	0.083	-0.00127568	0.083	-0.0041476	0.083	-0.001939		12.157	0.0095195	12.154	0.00946522	0.165	0.0016493	0.156	0.000401641
0.084	-0.00386025	0.084	-0.00129605	0.083	-0.00415417	0.084	-0.00193717		12.158	0.0095126	12.156	0.00947038	0.167	0.00165447	0.157	0.00039054
0.084	-0.00386664	0.084	-0.00128831	0.084	-0.00413582	0.084	-0.00195631		12.16	0.00951458	12.158	0.00948203	0.169	0.00166739	0.159	0.000388571
0.085	-0.00389773	0.085	-0.00130394	0.085	-0.00414591	0.085	-0.00196498		12.162	0.00951525	12.159	0.00949848	0.17	0.0016763	0.16	0.00037269
0.086	-0.00389056	0.086	-0.00132827	0.086	-0.00416583	0.086	-0.00197607		12.163	0.00949961	12.161	0.0095127	0.172	0.00167044	0.162	0.000362388
0.087	-0.00386663	0.087	-0.00133305	0.087	-0.00417508	0.087	-0.00199221		12.165	0.00950676	12.162	0.0095209	0.174	0.00166573	0.163	0.000352016
0.088	-0.00385986	0.088	-0.0013395	0.088	-0.00417761	0.088	-0.00200127		12.166	0.00949978	12.164	0.00952396	0.175	0.00166993	0.165	0.000344246
0.089	-0.00385871	0.089	-0.00133615	0.088	-0.00417898	0.089	-0.00200479		12.168	0.00947842	12.165	0.00952188	0.177	0.00166464	0.166	0.000331875
0.089	-0.0038202	0.089	-0.00132301	0.089	-0.0041868	0.089	-0.00201275		12.169	0.00948685	12.167	0.00952027	0.179	0.00167489	0.168	0.000318159
0.09	-0.00379509	0.09	-0.00130273	0.09	-0.00420396	0.09	-0.00201352		12.171	0.00948451	12.168	0.00951742	0.18	0.001681	0.17	0.000308385
0.091	-0.00379449	0.091	-0.00130533	0.091	-0.00417428	0.091	-0.00201287		12.173	0.00948671	12.17	0.00951897	0.182	0.00168207	0.171	0.000297451
0.092	-0.00380494	0.092	-0.00129937	0.092	-0.0041706	0.092	-0.00201399		12.174	0.00949928	12.172	0.00952499	0.183	0.00168274	0.173	0.000287089
0.093	-0.00381666	0.093	-0.00130321	0.093	-0.00415956	0.093	-0.00201229		12.176	0.00950035	12.173	0.0095275	0.185	0.00167712	0.174	0.000280216
0.094	-0.00380099	0.094	-0.00130781	0.093	-0.00416757	0.094	-0.00200433		12.177	0.00949797	12.175	0.00952807	0.187	0.00168104	0.176	0.000273265
0.094	-0.00377856	0.094	-0.00131242	0.094	-0.00417094	0.094	-0.00199809		12.179	0.00948621	12.176	0.0095317	0.188	0.00168536	0.177	0.000268104
0.095	-0.00377647	0.095	-0.00132147	0.095	-0.00415788	0.095	-0.00198654		12.181	0.00946534	12.178	0.0095345	0.19	0.00169731	0.179	0.000264601
0.096	-0.00377487	0.096	-0.00130451	0.096	-0.00416575	0.096	-0.00197988		12.182	0.00946996	12.179	0.00954111	0.192	0.0017038	0.181	0.00025402
0.097	-0.00375674	0.097	-0.00131583	0.097	-0.00417527	0.097	-0.00198588		12.184	0.00947499	12.181	0.00955313	0.193	0.00170158	0.182	0.000247011
0.098	-0.0037201	0.098	-0.00132447	0.098	-0.00418085	0.098	-0.00199889		12.185	0.00946785	12.182	0.00956034	0.195	0.00170288	0.184	0.000238048
0.099	-0.00372214	0.099	-0.00135772	0.098	-0.00416985	0.099	-0.00199234		12.187	0.00945762	12.184	0.00956978	0.197	0.00170737	0.185	0.000234616
0.099	-0.00370833	0.099	-0.00138085	0.099	-0.00416767	0.099	-0.00199143		12.188	0.00945669	12.186	0.00958734	0.198	0.00171681	0.187	0.000224264
0.1	-0.00370038	0.1	-0.00137727	0.1	-0.00414749	0.1	-0.00199394		12.19	0.00945363	12.187	0.00960166	0.2	0.00171114	0.188	0.00021695
0.101	-0.00370615	0.101	-0.00137541	0.101	-0.00413523	0.101	-0.00198201		12.192	0.00946133	12.189	0.00960124	0.202	0.00171638	0.19	0.000215316
0.102	-0.00370714	0.102	-0.00135027	0.102	-0.00412622	0.102	-0.00197284		12.193	0.00949906	12.19	0.0096029	0.203	0.00172085	0.191	0.000213422
0.103	-0.00369407	0.103	-0.00134749	0.103	-0.0041172	0.103	-0.00198148		12.195	0.00951906	12.192	0.00960891	0.205	0.00172993	0.193	0.000205335
0.104	-0.003685	0.104	-0.00135658	0.103	-0.00412162	0.104	-0.00199999		12.196	0.00952465	12.193	0.00961312	0.207	0.00172937	0.195	0.000195384
0.104	-0.0036685	0.104	-0.00139027	0.104	-0.00410801	0.104	-0.00199803		12.198	0.00953466	12.195	0.00960935	0.208	0.00173697	0.196	0.000190816
0.105	-0.00365886	0.105	-0.00139689	0.105	-0.00410513	0.105	-0.00199142		12.199	0.00954129	12.196	0.0096204	0.21	0.00173494	0.198	0.000190163
0.106	-0.00365423	0.106	-0.00139598	0.106	-0.00409339	0.106	-0.00199055		12.201	0.00954452	12.198	0.009624	0.212	0.00173382	0.199	0.000189325
0.107	-0.0036406	0.107	-0.00141624	0.107	-0.00408309	0.107	-0.00198394		12.203	0.00954273	12.2	0.00963397	0.213	0.00173473	0.201	0.000187198
0.108	-0.00363627	0.108	-0.00141147	0.108	-0.00408314	0.108	-0.00197887		12.204	0.0095438	12.201	0.00964044	0.215	0.0017288	0.202	0.000188318
0.109	-0.00362999	0.109	-0.00142149	0.108	-0.00409909	0.109	-0.00197377		12.206	0.00954671	12.203	0.00964462	0.217	0.00172864	0.204	0.000194229
0.109	-0.00362864	0.109	-0.00142833	0.109	-0.00410963	0.109	-0.00196664		12.207	0.00956572	12.204	0.00965105	0.218	0.00173929	0.206	0.000196769
0.11	-0.00363276	0.11	-0.00146682	0.11	-0.00411254	0.11	-0.0019621		12.209	0.00959932	12.206	0.00965716	0.22	0.00174673	0.207	0.000206313
0.111	-0.00362533	0.111	-0.00149176	0.111	-0.00409895	0.111	-0.00196102		12.21	0.00959811	12.207	0.00964584	0.222	0.00175165	0.209	0.000210031
0.112	-0.0036124	0.112	-0.00148913	0.112	-0.00410282	0.112	-0.00196045		12.212	0.00960789	12.209	0.00965209	0.223	0.00176026	0.21	0.000211813
0.113	-0.00361093	0.113	-0.00148322	0.113	-0.00409205	0.113	-0.00196171		12.214	0.00961413	12.211	0.00966714	0.225	0.00176814	0.212	0.000215863
0.114	-0.00360421	0.114	-0.00147514	0.113	-0.004086	0.114	-0.00196509		12.215	0.00961792	12.212	0.0096751	0.227	0.00175943	0.213	0.000226414
0.114	-0.00359406	0.114	-0.00148315	0.114	-0.00410988	0.114	-0.00197078		12.217	0.00963386	12.214	0.00968905	0.228	0.00175935	0.215	0.000232948
0.115	-0.00356392	0.115	-0.00148206	0.115	-0.00412154	0.115	-0.00198796		12.218	0.00967156	12.215	0.00969385	0.23	0.00176211	0.216	0.000234944
0.116	-0.00356072	0.116	-0.00147752	0.116	-0.00411572	0.116	-0.00200193		12.22	0.00970709	12.217	0.00969033	0.232	0.0017572	0.218	0.000233364
0.117	-0.0035515	0.117	-0.00149393	0.117	-0.00412354	0.117	-0.00202267		12.222	0.00972767	12.218	0.00969166	0.233	0.00175194	0.22	0.000225159
0.118	-0.00355536	0.118	-0.00149542	0.118	-0.00411391	0.118	-0.00203238		12.223	0.00973439	12.22	0.00970127	0.235	0.00174528	0.221	0.000219671
0.119	-0.00355385	0.119	-0.0015232	0.118	-0.0041138	0.119	-0.00204354		12.225	0.00973883	12.221	0.00970886	0.237	0.00174212	0.223	0.0002211
0.119	-0.00356189	0.119	-0.00153876	0.119	-0.00409379	0.119	-0.00204259		12.226	0.00975402	12.223	0.00971107	0.238	0.00173968	0.224	0.000221064
0.12	-0.00355546	0.12	-0.00156779	0.12	-0.00408824	0.12	-0.00203998		12.228	0.00974454	12.225	0.00971961	0.24	0.0017418	0.226	0.000219398
0.121	-0.00354387	0.121	-0.00160259	0.121	-0.00407886	0.121	-0.00203744		12.229	0.00973841	12.226	0.00973022	0.242	0.00173933	0.227	0.000218898
0.122	-0.00354869	0.122	-0.00160139	0.122	-0.0040743	0.122	-0.00204853		12.231	0.00972941	12.228	0.00972479	0.243	0.00173997	0.229	0.000216879
0.123	-0.00354613	0.123	-0.00160409	0.123	-0.00406405	0.123	-0.00205777		12.233	0.00972894	12.229	0.00973093	0.245	0.00173548	0.231	0.00021789
0.124	-0.00354158	0.123	-0.00158474	0.123	-0.00406204	0.124	-0.00206806		12.234	0.00973587	12.231	0.00973993	0.246	0.00173298	0.232	0.000215431
0.124	-0.00354099	0.124	-0.00156581	0.124	-0.00405115	0.124	-0.00206943		12.236	0.00973965	12.232	0.00973407	0.248	0.00172395	0.234	0.000217693
0.125	-0.00354821	0.125	-0.00155518	0.125	-0.00404487	0.125	-0.00206325		12.237	0.00974918	12.234	0.00974034	0.25	0.00171843	0.235	0.000217621
0.126	-0.00355728	0.126	-0.00157414	0.126	-0.00404866	0.126	-0.00204959		12.239	0.0097566	12.235	0.00974603	0.251	0.00171112	0.237	0.000218798
0.127	-0.0035469	0.127	-0.00155769	0.127	-0.00403684	0.127	-0.00205056		12.24	0.00976868	12.237	0.00974667	0.253	0.00170319	0.238	0.000208641
0.128	-0.00355073	0.128	-0.00155688	0.128	-0.00401622	0.128	-0.00204825		12.242	0.00977779	12.239	0.00974593	0.255	0.00170415	0.24	0.000204173
0.129	-0.00355408	0.128	-0.00153698	0.128	-0.004001	0.129	-0.00203897		12.244	0.00977462	12.24	0.00974322	0.256	0.00170881	0.241	0.000208716
0.129	-0.00355249	0.129	-0.00153139	0.129	-0.0040037	0.129	-0.00203497		12.245	0.00978249	12.242	0.00975262	0.258	0.00170418	0.243	0.000223214
0.13	-0.00356437	0.13	-0.00151799	0.13	-0.00399156	0.13	-0.00203255		12.247	0.00980768	12.243	0.00976513	0.26	0.0017091	0.245	0.000228139
0.131	-0.00356784	0.131	-0.00150628	0.131	-0.00399416	0.131	-0.00203097		12.248	0.00983158	12.245	0.0097709	0.261	0.00170449	0.246	0.000226541
0.132	-0.00357636	0.132	-0.00152368	0.132	-0.00398926	0.132	-0.00202771		12.25	0.00983456	12.246	0.00978148	0.263	0.00170685	0.248	0.000230491
0.133	-0.00357169	0.133	-0.00155623	0.133	-0.00399884	0.133	-0.00202148		12.252	0.0098149	12.248	0.0097876	0.265	0.00170886	0.249	0.000246387
0.134	-0.00355546	0.133	-0.00156026	0.133	-0.00399823	0.133	-0.00201369		12.253	0.00980087	12.249	0.00979099	0.266	0.00171142	0.251	0.000250006
0.134	-0.0035492	0.134	-0.0015729	0.134	-0.00398278	0.134	-0.00201474		12.255	0.00979821	12.251	0.00981117	0.268	0.00170906	0.252	0.000248142
0.135	-0.00355593	0.135	-0.00157272	0.135	-0.00397282	0.135	-0.00203127		12.256	0.00979917	12.253	0.00981006	0.27	0.00171596	0.254	0.000243411
0.136	-0.00357071	0.136	-0.00160036	0.136	-0.00397355	0.136	-0.00204589		12.258	0.00980943	12.254	0.00981361	0.271	0.00171654	0.256	0.000245215
0.137	-0.00357023	0.137	-0.00160644	0.137	-0.00399248	0.137	-0.0020537		12.259	0.00981777	12.256	0.00982249	0.273	0.0017136	0.257	0.000255648
0.138	-0.00357793	0.138	-0.00165156	0.138	-0.00400067	0.138	-0.00205671		12.261	0.00982577	12.257	0.00983952	0.275	0.0017078	0.259	0.000264828
0.138	-0.00359902	0.138	-0.00166148	0.138	-0.00401479	0.138	-0.00205514		12.263	0.00984019	12.259	0.00983618	0.276	0.00170954	0.26	0.000273684
0.139	-0.00362563	0.139	-0.00166838	0.139	-0.00401414	0.139	-0.00205266		12.264	0.00985062	12.26	0.00983716	0.278	0.00171378	0.262	0.000279343
0.14	-0.00362739	0.14	-0.00167521	0.14	-0.00401614	0.14	-0.0020587		12.266	0.00986353	12.262	0.00983912	0.28	0.00171054	0.263	0.000286309
0.141	-0.00364615	0.141	-0.00166575	0.141	-0.0040263	0.141	-0.00205971		12.267	0.00987435	12.263	0.00984653	0.281	0.00170243	0.265	0.000296383
0.142	-0.00366274	0.142	-0.00164091	0.142	-0.00402782	0.142	-0.00205611		12.269	0.00988984	12.265	0.00983137	0.283	0.00170661	0.266	0.000307173
0.143	-0.00366635	0.143	-0.00165628	0.143	-0.00404057	0.143	-0.00205956		12.27	0.00990037	12.267	0.00983977	0.285	0.00170257	0.268	0.000329102
0.143	-0.0036795	0.143	-0.00170409	0.143	-0.00403156	0.143	-0.00205458		12.272	0.00989079	12.268	0.00984335	0.286	0.00169276	0.27	0.000342483
0.144	-0.0036958	0.144	-0.00170164	0.144	-0.00402316	0.144	-0.00203367		12.274	0.00988889	12.27	0.00984648	0.288	0.00168519	0.271	0.000352219
0.145	-0.00369842	0.145	-0.00169308	0.145	-0.00400387	0.145	-0.0020207		12.275	0.00989618	12.271	0.00984687	0.29	0.00168279	0.273	0.000366603
0.146	-0.00369348	0.146	-0.00165545	0.146	-0.00399942	0.146	-0.00202323		12.277	0.00989716	12.273	0.00984487	0.291	0.00167211	0.274	0.000388416
0.147	-0.00370562	0.147	-0.00167952	0.147	-0.0040082	0.147	-0.00202058		12.278	0.00990217	12.274	0.00983808	0.293	0.00166674	0.276	0.000425281
0.148	-0.00370719	0.148	-0.00172249	0.148	-0.00402363	0.148	-0.00201096		12.28	0.00990758	12.276	0.00983463	0.295	0.00166465	0.277	0.000454694
0.148	-0.00371521	0.148	-0.00171385	0.148	-0.00403805	0.148	-0.00202439		12.281	0.00991917	12.278	0.00983762	0.296	0.00166813	0.279	0.000476963
0.149	-0.00373237	0.149	-0.00175169	0.149	-0.00404479	0.149	-0.00202793		12.283	0.00993274	12.279	0.00983242	0.298	0.00167089	0.281	0.000501374
0.15	-0.00373793	0.15	-0.00175881	0.15	-0.00404049	0.15	-0.00203068		12.285	0.00994432	12.281	0.00983574	0.3	0.00167082	0.282	0.000530481
0.151	-0.00375572	0.151	-0.00176863	0.151	-0.00403458	0.151	-0.00204357		12.286	0.0099139	12.282	0.00982631	0.301	0.00165963	0.284	0.000555523
0.152	-0.00377483	0.152	-0.00174902	0.152	-0.0040366	0.152	-0.00204571		12.288	0.00988935	12.284	0.00982156	0.303	0.00164339	0.285	0.000582533
0.153	-0.00377498	0.153	-0.00171371	0.153	-0.00403673	0.153	-0.00204654		12.289	0.00989326	12.285	0.00982822	0.305	0.0016358	0.287	0.000607535
0.153	-0.00377284	0.153	-0.00172656	0.153	-0.0040256	0.153	-0.00203964		12.291	0.00988983	12.287	0.00982611	0.306	0.00162885	0.288	0.000636893
0.154	-0.00377817	0.154	-0.00173344	0.154	-0.00402227	0.154	-0.00202918		12.293	0.00991019	12.288	0.00981725	0.308	0.0016227	0.29	0.000669977
0.155	-0.00377975	0.155	-0.0017323	0.155	-0.00401698	0.155	-0.00201712		12.294	0.00994475	12.29	0.00980695	0.309	0.00161751	0.291	0.000689589
0.156	-0.0037836	0.156	-0.00175054	0.156	-0.00400807	0.156	-0.00200878		12.296	0.00994867	12.292	0.00980089	0.311	0.00161283	0.293	0.000713776
0.157	-0.00379768	0.157	-0.00175593	0.157	-0.00400429	0.157	-0.00198844		12.297	0.00993763	12.293	0.00979586	0.313	0.00160434	0.295	0.000748763
0.158	-0.0038037	0.158	-0.00178976	0.158	-0.00401359	0.158	-0.00198209		12.299	0.00992535	12.295	0.00979535	0.314	0.00160276	0.296	0.000789759
0.158	-0.00380741	0.158	-0.00180474	0.158	-0.00399488	0.158	-0.00197483		12.3	0.00992163	12.296	0.00980237	0.316	0.00159643	0.298	0.00082829
0.159	-0.00381251	0.159	-0.00179159	0.159	-0.00399143	0.159	-0.00196819		12.302	0.00992904	12.298	0.00980508	0.318	0.00159049	0.299	0.000868405
0.16	-0.00383266	0.16	-0.00181569	0.16	-0.00397625	0.16	-0.00195674		12.304	0.00993588	12.299	0.00980543	0.319	0.00158181	0.301	0.000904442
0.161	-0.00382106	0.161	-0.00182618	0.161	-0.00397081	0.161	-0.00195518		12.305	0.00994682	12.301	0.00981046	0.321	0.00157415	0.302	0.000949359
0.162	-0.00382108	0.162	-0.0018196	0.162	-0.00397343	0.162	-0.00194883		12.307	0.00996277	12.302	0.00981008	0.323	0.00156861	0.304	0.000992702
0.163	-0.00382671	0.163	-0.00181903	0.163	-0.00395536	0.163	-0.00194686		12.308	0.00997075	12.304	0.00980698	0.324	0.00156832	0.306	0.001039
0.163	-0.00383743	0.163	-0.00182737	0.163	-0.00394065	0.163	-0.00193835		12.31	0.00997646	12.306	0.00980987	0.326	0.00155615	0.307	0.0010933
0.164	-0.00385256	0.164	-0.00182522	0.164	-0.00394593	0.164	-0.00194379		12.311	0.00998307	12.307	0.00981167	0.328	0.00154984	0.309	0.0011371
0.165	-0.00386885	0.165	-0.00186051	0.165	-0.00395156	0.165	-0.00194786		12.313	0.0099842	12.309	0.00980669	0.329	0.00154346	0.31	0.00116968
0.166	-0.00387793	0.166	-0.00186971	0.166	-0.00394791	0.166	-0.00196233		12.315	0.00998457	12.31	0.00980883	0.331	0.00153749	0.312	0.00120149
0.167	-0.00387957	0.167	-0.00187848	0.167	-0.00393579	0.167	-0.00196529		12.316	0.00998785	12.312	0.00981576	0.333	0.00153113	0.313	0.00124158
0.168	-0.00387576	0.168	-0.00188067	0.168	-0.00392633	0.168	-0.00197029		12.318	0.00998405	12.313	0.00981915	0.334	0.00152402	0.315	0.00128346
0.168	-0.00388125	0.168	-0.00190459	0.168	-0.00392337	0.168	-0.00196574		12.319	0.00999538	12.315	0.00982038	0.336	0.00151643	0.316	0.00133104
0.169	-0.00388012	0.169	-0.00192271	0.169	-0.00393086	0.169	-0.00196773		12.321	0.0100079	12.316	0.00981909	0.338	0.00150605	0.318	0.00137196
0.17	-0.0038722	0.17	-0.0019384	0.17	-0.00394487	0.17	-0.00197304		12.323	0.010025	12.318	0.00982229	0.339	0.00150088	0.32	0.00141366
0.171	-0.00386516	0.171	-0.00194639	0.171	-0.00393581	0.171	-0.00197379		12.324	0.0100269	12.32	0.0098198	0.341	0.00149666	0.321	0.00144544
0.172	-0.00386723	0.172	-0.00198448	0.172	-0.00393238	0.172	-0.00197446		12.326	0.0100197	12.321	0.00981417	0.343	0.00148389	0.323	0.00148383
0.173	-0.00388138	0.173	-0.00201483	0.173	-0.00392859	0.173	-0.0019764		12.327	0.0100131	12.323	0.00981638	0.344	0.00147537	0.324	0.00152165
0.173	-0.00390079	0.173	-0.0020271	0.173	-0.00392089	0.173	-0.00197697		12.329	0.0100337	12.324	0.00981307	0.346	0.00146567	0.326	0.00155933
0.174	-0.00393288	0.174	-0.00199689	0.174	-0.00391487	0.174	-0.00197537		12.33	0.0100686	12.326	0.0098064	0.348	0.00145745	0.327	0.00159023
0.175	-0.00395127	0.175	-0.00197565	0.175	-0.00392025	0.175	-0.00196891		12.332	0.0100892	12.327	0.00980753	0.349	0.00145099	0.329	0.00162515
0.176	-0.00395571	0.176	-0.00195679	0.176	-0.00392349	0.176	-0.00195892		12.334	0.0101011	12.329	0.00980057	0.351	0.00144759	0.331	0.00166112
0.177	-0.00396222	0.177	-0.00197621	0.177	-0.00392167	0.177	-0.00195402		12.335	0.0101198	12.33	0.00979895	0.353	0.00143944	0.332	0.00170544
0.178	-0.00398191	0.178	-0.00196883	0.178	-0.00390723	0.178	-0.00195352		12.337	0.0101312	12.332	0.0098084	0.354	0.00143769	0.334	0.00174031
0.178	-0.00400066	0.178	-0.00197936	0.178	-0.00390288	0.178	-0.00195664		12.338	0.0101399	12.334	0.00981316	0.356	0.00143729	0.335	0.00177166
0.179	-0.00400643	0.179	-0.00196715	0.179	-0.00389679	0.179	-0.00195578		12.34	0.0101302	12.335	0.00980758	0.358	0.00143423	0.337	0.00179525
0.18	-0.00401691	0.18	-0.00198802	0.18	-0.00388359	0.18	-0.0019515		12.341	0.0101156	12.337	0.00981096	0.359	0.0014272	0.338	0.00181383
0.181	-0.00403141	0.181	-0.00200665	0.181	-0.00387554	0.181	-0.00194204		12.343	0.0100963	12.338	0.00981573	0.361	0.00141907	0.34	0.00183678
0.182	-0.00405792	0.182	-0.00199859	0.182	-0.00388094	0.182	-0.001942		12.345	0.010088	12.34	0.00981204	0.363	0.00141282	0.341	0.00186583
0.183	-0.00404956	0.183	-0.00197677	0.183	-0.00386318	0.183	-0.00194092		12.346	0.0100969	12.341	0.00980476	0.364	0.00141039	0.343	0.00188484
0.183	-0.00403878	0.183	-0.00204995	0.183	-0.0038706	0.183	-0.0019371		12.348	0.0101044	12.343	0.00981167	0.366	0.00140305	0.345	0.00190212
0.184	-0.00404314	0.184	-0.00203652	0.184	-0.00388148	0.184	-0.00193431		12.349	0.0101151	12.345	0.00981182	0.368	0.00139153	0.346	0.00191684
0.185	-0.00405334	0.185	-0.0020396	0.185	-0.00388761	0.185	-0.00192946		12.351	0.0101302	12.346	0.00980698	0.369	0.00138041	0.348	0.00193134
0.186	-0.00406339	0.186	-0.00204608	0.186	-0.00389244	0.186	-0.00192548		12.353	0.0101348	12.348	0.00980568	0.371	0.00137555	0.349	0.00194864
0.187	-0.00408363	0.187	-0.0020719	0.187	-0.0038915	0.187	-0.00191631		12.354	0.0101345	12.349	0.0098066	0.372	0.00136587	0.351	0.00196282
0.188	-0.0041038	0.188	-0.00211613	0.188	-0.00389208	0.188	-0.00190225		12.356	0.01013	12.351	0.00981124	0.374	0.0013639	0.352	0.00197551
0.188	-0.00413141	0.188	-0.00212949	0.188	-0.0038732	0.188	-0.00190003		12.357	0.0101223	12.352	0.00981621	0.376	0.0013617	0.354	0.00198209
0.189	-0.00415615	0.189	-0.00211481	0.189	-0.00385279	0.189	-0.00189902		12.359	0.0101346	12.354	0.00982213	0.377	0.00135103	0.356	0.00197741
0.19	-0.0041673	0.19	-0.00212085	0.19	-0.00384674	0.19	-0.00188668		12.36	0.0101403	12.355	0.00982499	0.379	0.00133748	0.357	0.00197961
0.191	-0.00416177	0.191	-0.00212897	0.191	-0.00382615	0.191	-0.00187231		12.362	0.0101448	12.357	0.00982433	0.381	0.00132874	0.359	0.00198356
0.192	-0.00416137	0.192	-0.00213214	0.192	-0.00381043	0.192	-0.0018466		12.364	0.0101542	12.359	0.00982535	0.382	0.00132591	0.36	0.00198492
0.193	-0.00416547	0.193	-0.00214547	0.193	-0.00380471	0.193	-0.00182553		12.365	0.0101776	12.36	0.00982635	0.384	0.00132192	0.362	0.00198239
0.193	-0.00416183	0.193	-0.00218595	0.193	-0.00379909	0.193	-0.00180852		12.367	0.0101982	12.362	0.00983182	0.386	0.00132693	0.363	0.00197715
0.194	-0.00417354	0.194	-0.00223773	0.194	-0.00380884	0.194	-0.00178478		12.368	0.0102164	12.363	0.0098317	0.387	0.00132707	0.365	0.00197045
0.195	-0.00418861	0.195	-0.00227166	0.195	-0.00380993	0.195	-0.00176824		12.37	0.0102355	12.365	0.0098268	0.389	0.00132825	0.366	0.00196381
0.196	-0.00418798	0.196	-0.00229888	0.196	-0.00380748	0.196	-0.00175935		12.371	0.0102416	12.366	0.00982416	0.391	0.00133068	0.368	0.00195383
0.197	-0.00420634	0.197	-0.00230994	0.197	-0.00381803	0.197	-0.00174279		12.373	0.010238	12.368	0.00983154	0.392	0.00133893	0.37	0.00193916
0.198	-0.00419543	0.198	-0.00231566	0.198	-0.00382056	0.198	-0.0017245		12.375	0.0102333	12.369	0.00983455	0.394	0.00134019	0.371	0.00192579
0.198	-0.00418996	0.198	-0.00231682	0.198	-0.00381125	0.198	-0.00170882		12.376	0.0102341	12.371	0.00982959	0.396	0.00134263	0.373	0.00191423
0.199	-0.00419835	0.199	-0.00230309	0.199	-0.00380419	0.199	-0.00168842		12.378	0.010253	12.373	0.00983169	0.397	0.00134583	0.374	0.00189854
0.2	-0.00418872	0.2	-0.00228823	0.2	-0.0038115	0.2	-0.00167082		12.379	0.0102724	12.374	0.00982532	0.399	0.00135142	0.376	0.00187875
0.201	-0.00417296	0.201	-0.00232208	0.201	-0.00382922	0.201	-0.00166245		12.381	0.0102762	12.376	0.00981407	0.401	0.00135863	0.377	0.00186024
0.202	-0.00414473	0.202	-0.00229324	0.202	-0.00383482	0.202	-0.00163746		12.382	0.0102804	12.377	0.00981305	0.402	0.00136728	0.379	0.00184136
0.203	-0.00415938	0.203	-0.00231739	0.203	-0.00383063	0.203	-0.00161353		12.384	0.0102843	12.379	0.00980738	0.404	0.00137501	0.381	0.00181786
0.203	-0.0041513	0.203	-0.00229761	0.203	-0.00382483	0.203	-0.00160656		12.386	0.0102915	12.38	0.00980013	0.406	0.00138151	0.382	0.00179448
0.204	-0.00415988	0.204	-0.00226289	0.204	-0.00381882	0.204	-0.00159047		12.387	0.0103044	12.382	0.00980577	0.407	0.001388	0.384	0.00177278
0.205	-0.00413138	0.205	-0.00227303	0.205	-0.00381703	0.205	-0.0015729		12.389	0.0103057	12.383	0.00980469	0.409	0.00140367	0.385	0.00175097
0.206	-0.00411682	0.206	-0.00226802	0.206	-0.00382001	0.206	-0.00154184		12.39	0.0102989	12.385	0.00980068	0.411	0.0014194	0.387	0.00172793
0.207	-0.00409949	0.207	-0.0022861	0.207	-0.00381484	0.207	-0.00151518		12.392	0.0102891	12.387	0.00979635	0.412	0.00143203	0.388	0.00170557
0.208	-0.00410411	0.208	-0.00227718	0.208	-0.00379791	0.208	-0.00148418		12.394	0.010283	12.388	0.00980771	0.414	0.00144566	0.39	0.00169023
0.208	-0.00410933	0.208	-0.00227736	0.208	-0.0038069	0.208	-0.00146617		12.395	0.0102995	12.39	0.00981203	0.416	0.00145985	0.391	0.00166911
0.209	-0.00410327	0.209	-0.00230716	0.209	-0.00381539	0.209	-0.00144595		12.397	0.0102988	12.391	0.00980434	0.417	0.00147563	0.393	0.00164872
0.21	-0.00408831	0.21	-0.0022833	0.21	-0.00380704	0.21	-0.00141044		12.398	0.0102819	12.393	0.00980182	0.419	0.00149117	0.395	0.00162744
0.211	-0.00408202	0.211	-0.00229509	0.211	-0.003802	0.211	-0.00138255		12.4	0.01026	12.394	0.00979853	0.421	0.00151003	0.396	0.00160454
0.212	-0.0040956	0.212	-0.00232502	0.212	-0.0037824	0.212	-0.00133267		12.401	0.010254	12.396	0.00979156	0.422	0.00152049	0.398	0.00158034
0.213	-0.00408284	0.213	-0.00230711	0.213	-0.00378198	0.213	-0.00127044		12.403	0.0102723	12.397	0.00978841	0.424	0.00153462	0.399	0.00155331
0.213	-0.00407334	0.213	-0.0022916	0.213	-0.00377678	0.213	-0.00120624		12.405	0.0102795	12.399	0.00979317	0.426	0.00155545	0.401	0.00152674
0.214	-0.00407792	0.214	-0.00227307	0.214	-0.00377486	0.214	-0.00113698		12.406	0.0102615	12.401	0.00979557	0.427	0.00157141	0.402	0.0015017
0.215	-0.00406502	0.215	-0.00228898	0.215	-0.00378173	0.215	-0.00107467		12.408	0.0102511	12.402	0.00979768	0.429	0.00158492	0.404	0.00148176
0.216	-0.004042	0.216	-0.00231476	0.216	-0.00378337	0.216	-0.00101739		12.409	0.0102518	12.404	0.00979848	0.43	0.00160571	0.406	0.00146512
0.217	-0.00404213	0.217	-0.00231689	0.217	-0.00378579	0.217	-0.00097497		12.411	0.0102736	12.405	0.00979264	0.432	0.00162111	0.407	0.00144328
0.218	-0.00404122	0.218	-0.00232379	0.218	-0.00379574	0.218	-0.000935475		12.412	0.0102775	12.407	0.00978811	0.434	0.00163178	0.409	0.00142007
0.218	-0.00403708	0.218	-0.00231904	0.218	-0.00378865	0.218	-0.000898352		12.414	0.0102973	12.408	0.00979421	0.435	0.00164906	0.41	0.00139777
0.219	-0.00403584	0.219	-0.00228822	0.219	-0.00378902	0.219	-0.000860899		12.416	0.0103119	12.41	0.00979619	0.437	0.00167068	0.412	0.00137757
0.22	-0.00403007	0.22	-0.00226472	0.22	-0.00379636	0.22	-0.000815114		12.417	0.0103231	12.412	0.00979435	0.439	0.00168067	0.413	0.00136132
0.221	-0.00402231	0.221	-0.00227638	0.221	-0.0037878	0.221	-0.000778184		12.419	0.0103411	12.413	0.00978711	0.44	0.00169584	0.415	0.00134758
0.222	-0.00400814	0.222	-0.00223617	0.222	-0.00376649	0.222	-0.000734688		12.42	0.010377	12.415	0.00978526	0.442	0.00171758	0.416	0.00133769
0.223	-0.00399507	0.223	-0.00220487	0.223	-0.00376787	0.223	-0.000709011		12.422	0.0104176	12.416	0.00977715	0.444	0.00174428	0.418	0.00132365
0.223	-0.00395687	0.223	-0.0022061	0.223	-0.00376199	0.223	-0.000684882		12.424	0.0104376	12.418	0.0097794	0.445	0.0017696	0.42	0.00130926
0.224	-0.00393429	0.224	-0.00219088	0.224	-0.00376333	0.224	-0.000653881		12.425	0.0104341	12.419	0.00977489	0.447	0.0017918	0.421	0.00129596
0.225	-0.00392397	0.225	-0.00213648	0.225	-0.00376216	0.225	-0.000616598		12.427	0.01043	12.421	0.00978169	0.449	0.00181771	0.423	0.00129054
0.226	-0.00390796	0.226	-0.00214528	0.226	-0.00374943	0.226	-0.000586006		12.428	0.0104358	12.422	0.009781	0.45	0.00184948	0.424	0.00127522
0.227	-0.0039108	0.227	-0.00211326	0.227	-0.00375803	0.227	-0.000552885		12.43	0.0104455	12.424	0.00978205	0.452	0.00188214	0.426	0.0012606
0.228	-0.00390203	0.228	-0.00212103	0.228	-0.00377558	0.228	-0.00052195		12.431	0.0104573	12.426	0.00978781	0.454	0.00191033	0.427	0.00124658
0.228	-0.003881	0.228	-0.0021291	0.228	-0.00380249	0.228	-0.000488077		12.433	0.0104551	12.427	0.00978548	0.455	0.00193742	0.429	0.0012281
0.229	-0.00388431	0.229	-0.00209705	0.229	-0.00381246	0.229	-0.000462903		12.435	0.0104622	12.429	0.00978227	0.457	0.00196254	0.431	0.00121913
0.23	-0.00386417	0.23	-0.00206187	0.23	-0.00381569	0.23	-0.000427787		12.436	0.0104823	12.43	0.00978461	0.459	0.00198267	0.432	0.00120582
0.231	-0.00385859	0.231	-0.00206077	0.231	-0.00381732	0.231	-0.000388134		12.438	0.0104793	12.432	0.0097792	0.46	0.00200939	0.434	0.00118507
0.232	-0.00386318	0.232	-0.00206008	0.232	-0.00380609	0.232	-0.000359393		12.439	0.0104726	12.433	0.00977899	0.462	0.00204132	0.435	0.00117989
0.233	-0.0038631	0.233	-0.00204075	0.232	-0.00381781	0.233	-0.000336754		12.441	0.0104596	12.435	0.00978039	0.464	0.00206873	0.437	0.00116234
0.233	-0.00385757	0.233	-0.00205002	0.233	-0.00382953	0.233	-0.000317077		12.442	0.0104538	12.436	0.00978333	0.465	0.00209414	0.438	0.00114788
0.234	-0.00385049	0.234	-0.00204771	0.234	-0.00384707	0.234	-0.000295375		12.444	0.0104675	12.438	0.00979543	0.467	0.00211622	0.44	0.0011308
0.235	-0.00383405	0.235	-0.00201546	0.235	-0.0038471	0.235	-0.000284454		12.446	0.0104665	12.44	0.00979997	0.469	0.00213967	0.442	0.00112279
0.236	-0.00381164	0.236	-0.00199616	0.236	-0.00385074	0.236	-0.000268713		12.447	0.0104665	12.441	0.00979987	0.47	0.00216374	0.443	0.00111721
0.237	-0.0038159	0.237	-0.00195895	0.237	-0.00385655	0.237	-0.000245781		12.449	0.0104691	12.443	0.00979766	0.472	0.00218632	0.445	0.00111259
0.238	-0.00382106	0.238	-0.00199884	0.237	-0.00387346	0.238	-0.000221654		12.45	0.0104588	12.444	0.00981083	0.474	0.00220714	0.446	0.00109353
0.238	-0.0038207	0.238	-0.00201245	0.238	-0.00388797	0.238	-0.000209736		12.452	0.0104442	12.446	0.00981042	0.475	0.00222645	0.448	0.00108542
0.239	-0.00382891	0.239	-0.00200151	0.239	-0.00388301	0.239	-0.000193574		12.454	0.0104441	12.447	0.00981799	0.477	0.00224818	0.449	0.00108893
0.24	-0.00383829	0.24	-0.00201277	0.24	-0.0038875	0.24	-0.000171299		12.455	0.0104508	12.449	0.00982834	0.479	0.00226765	0.451	0.00108632
0.241	-0.0038398	0.241	-0.00199125	0.241	-0.00387519	0.241	-0.00014884		12.457	0.0104285	12.45	0.00982785	0.48	0.00228684	0.452	0.00108287
0.242	-0.0038507	0.242	-0.00200624	0.242	-0.00386077	0.242	-0.000128746		12.458	0.0104407	12.452	0.00982763	0.482	0.00231058	0.454	0.00107585
0.243	-0.00384455	0.243	-0.00202617	0.242	-0.00384774	0.243	-0.00010904		12.46	0.0104446	12.454	0.00983102	0.484	0.00233456	0.456	0.00108522
0.243	-0.00384798	0.243	-0.00203871	0.243	-0.00385229	0.243	-9.28244e-05		12.461	0.0104414	12.455	0.00982609	0.485	0.00235503	0.457	0.00108014
0.244	-0.00383323	0.244	-0.00201236	0.244	-0.00385671	0.244	-7.5429e-05		12.463	0.0104547	12.457	0.00982716	0.487	0.00237771	0.459	0.00108227
0.245	-0.00386172	0.245	-0.00200548	0.245	-0.00386284	0.245	-6.58502e-05		12.465	0.010441	12.458	0.00984082	0.489	0.00239812	0.46	0.0010807
0.246	-0.0038379	0.246	-0.00202422	0.246	-0.0038861	0.246	-5.81872e-05		12.466	0.0104388	12.46	0.00983033	0.49	0.00241466	0.462	0.00107077
0.247	-0.00385451	0.247	-0.00198877	0.247	-0.00389961	0.247	-4.11367e-05		12.468	0.0104438	12.461	0.0098311	0.492	0.00242836	0.463	0.00105067
0.248	-0.00385893	0.248	-0.00202379	0.247	-0.00390376	0.248	-4.14707e-05		12.469	0.01046	12.463	0.00983519	0.493	0.00244696	0.465	0.00103243
0.248	-0.00387299	0.248	-0.00203778	0.248	-0.00390028	0.248	-4.57328e-05		12.471	0.0104678	12.464	0.00983778	0.495	0.0024687	0.467	0.00103019
0.249	-0.00387314	0.249	-0.00204905	0.249	-0.00391242	0.249	-4.01575e-05		12.472	0.0104864	12.466	0.00982629	0.497	0.00249206	0.468	0.00101862
0.25	-0.00385401	0.25	-0.00207529	0.25	-0.00391529	0.25	-2.63419e-05		12.474	0.0104946	12.468	0.00980985	0.498	0.00251806	0.47	0.00101214
0.251	-0.00386391	0.251	-0.00205586	0.251	-0.00390712	0.251	-1.75649e-05		12.476	0.010508	12.469	0.00981343	0.5	0.00254777	0.471	0.00100209
0.252	-0.00388331	0.252	-0.00211099	0.252	-0.00392592	0.252	-2.07927e-05		12.477	0.0105221	12.471	0.00981963	0.502	0.00257478	0.473	0.000991988
0.253	-0.00389406	0.253	-0.00209167	0.252	-0.0039188	0.253	-1.85271e-05		12.479	0.0105375	12.472	0.00982116	0.503	0.00259944	0.474	0.000984735
0.253	-0.00390937	0.253	-0.00205259	0.253	-0.0039135	0.253	-2.94476e-05		12.48	0.0105452	12.474	0.00982921	0.505	0.0026288	0.476	0.000985543
0.254	-0.0039267	0.254	-0.00207681	0.254	-0.0038985	0.254	-5.0757e-05		12.482	0.0105369	12.475	0.00983373	0.507	0.00266173	0.477	0.000981571
0.255	-0.00392421	0.255	-0.00205028	0.255	-0.00390253	0.255	-7.76373e-05		12.483	0.0105204	12.477	0.00982915	0.508	0.00269408	0.479	0.000970364
0.256	-0.00391581	0.256	-0.00205126	0.256	-0.00389932	0.256	-9.99754e-05		12.485	0.0105235	12.479	0.00982335	0.51	0.00272609	0.481	0.000967501
0.257	-0.00391227	0.257	-0.00206027	0.257	-0.00388101	0.257	-0.000123819		12.487	0.01053	12.48	0.00981415	0.512	0.00275871	0.482	0.000961235
0.258	-0.00390763	0.257	-0.00203209	0.257	-0.00388397	0.258	-0.000142721		12.488	0.0105173	12.482	0.00981978	0.513	0.00278659	0.484	0.000960515
0.258	-0.00389994	0.258	-0.0020342	0.258	-0.00389138	0.258	-0.000159286		12.49	0.0104989	12.483	0.00982937	0.515	0.00282019	0.485	0.000955526
0.259	-0.00391377	0.259	-0.00203675	0.259	-0.00388265	0.259	-0.000171303		12.491	0.010498	12.485	0.00982768	0.517	0.00286128	0.487	0.000948386
0.26	-0.00392245	0.26	-0.00207066	0.26	-0.00388199	0.26	-0.000158233		12.493	0.0104819	12.486	0.00982696	0.518	0.00289569	0.488	0.000941202
0.261	-0.00391915	0.261	-0.00212303	0.261	-0.00390206	0.261	-0.000151147		12.495	0.0104832	12.488	0.00983076	0.52	0.0029245	0.49	0.000942562
0.262	-0.00389453	0.262	-0.00213213	0.262	-0.00389579	0.262	-0.000158183		12.496	0.010503	12.489	0.00983089	0.522	0.00296078	0.492	0.0009416
0.263	-0.00389645	0.262	-0.00211159	0.262	-0.00389666	0.263	-0.000170948		12.498	0.0104994	12.491	0.00983706	0.523	0.00300097	0.493	0.000934477
0.263	-0.00390158	0.263	-0.00211714	0.263	-0.00391785	0.263	-0.000165107		12.499	0.0104658	12.493	0.00985058	0.525	0.00303647	0.495	0.000920842
0.264	-0.00389214	0.264	-0.00212746	0.264	-0.00392499	0.264	-0.000161776		12.501	0.0104455	12.494	0.00985349	0.527	0.00306885	0.496	0.000910249
0.265	-0.00388049	0.265	-0.00211555	0.265	-0.00392253	0.265	-0.000139797		12.502	0.0104344	12.496	0.00986173	0.528	0.00309697	0.498	0.000899741
0.266	-0.0038825	0.266	-0.00215544	0.266	-0.00391533	0.266	-0.00013718		12.504	0.0104431	12.497	0.00987848	0.53	0.00313014	0.499	0.000894882
0.267	-0.00387922	0.267	-0.00217148	0.267	-0.00391281	0.267	-0.000140535		12.506	0.0104522	12.499	0.00988856	0.532	0.00316208	0.501	0.000890005
0.268	-0.00386386	0.267	-0.00217075	0.267	-0.00391019	0.268	-0.000127231		12.507	0.0104483	12.5	0.00988246	0.533	0.00319793	0.502	0.000883016
0.268	-0.00384359	0.268	-0.00217003	0.268	-0.00390126	0.268	-0.000128569		12.509	0.0104439	12.502	0.00988662	0.535	0.00323628	0.504	0.000881422
0.269	-0.0038356	0.269	-0.00216281	0.269	-0.00388345	0.269	-0.000119357		12.51	0.0104327	12.503	0.0098787	0.537	0.00327131	0.506	0.000875806
0.27	-0.00383834	0.27	-0.00212173	0.27	-0.0038715	0.27	-0.000116256		12.512	0.0104565	12.505	0.00987481	0.538	0.00330656	0.507	0.000876065
0.271	-0.00380878	0.271	-0.00213053	0.271	-0.00387818	0.271	-0.000105442		12.513	0.0104329	12.507	0.00987795	0.54	0.00334363	0.509	0.000870717
0.272	-0.00379803	0.272	-0.00213895	0.272	-0.00388629	0.272	-0.000108399		12.515	0.0104352	12.508	0.00987434	0.542	0.00338387	0.51	0.000863218
0.273	-0.00379071	0.272	-0.00213642	0.272	-0.00388921	0.273	-0.00011724		12.517	0.0104416	12.51	0.00987722	0.543	0.0034216	0.512	0.000863387
0.273	-0.00377632	0.273	-0.00213415	0.273	-0.00390247	0.273	-0.000118354		12.518	0.010454	12.511	0.0098717	0.545	0.00346001	0.513	0.000863072
0.274	-0.003762	0.274	-0.00212137	0.274	-0.00390752	0.274	-0.000100997		12.52	0.0104515	12.513	0.00986743	0.547	0.00349946	0.515	0.00086715
0.275	-0.00375129	0.275	-0.00210713	0.275	-0.00390132	0.275	-0.000104357		12.521	0.0104688	12.514	0.00986706	0.548	0.00353524	0.517	0.000867631
0.276	-0.00372017	0.276	-0.00212178	0.276	-0.00388747	0.276	-0.000104134		12.523	0.0104543	12.516	0.00986048	0.55	0.00357499	0.518	0.000870785
0.277	-0.00370212	0.277	-0.00214397	0.277	-0.00387675	0.277	-0.00010441		12.525	0.0104596	12.517	0.00985372	0.552	0.00361209	0.52	0.000871946
0.278	-0.00371205	0.277	-0.00214753	0.277	-0.00386584	0.278	-0.000116729		12.526	0.010456	12.519	0.00984997	0.553	0.00364628	0.521	0.000866503
0.278	-0.00369822	0.278	-0.00217779	0.278	-0.00386612	0.278	-0.000118384		12.528	0.0104526	12.521	0.00984874	0.555	0.00367999	0.523	0.000860036
0.279	-0.00367485	0.279	-0.00214879	0.279	-0.00385737	0.279	-0.000119694		12.529	0.0104634	12.522	0.00984892	0.556	0.0037121	0.524	0.000861999
0.28	-0.0036379	0.28	-0.00211091	0.28	-0.00384706	0.28	-0.00011802		12.531	0.0104937	12.524	0.00984297	0.558	0.00374317	0.526	0.000867511
0.281	-0.00361006	0.281	-0.00208912	0.281	-0.00385193	0.281	-0.000132118		12.532	0.0105129	12.525	0.00983625	0.56	0.00377625	0.527	0.000866415
0.282	-0.00357453	0.282	-0.00204174	0.282	-0.00385833	0.282	-0.00014035		12.534	0.0105098	12.527	0.00983436	0.561	0.00381526	0.529	0.000858333
0.283	-0.00356403	0.282	-0.00203699	0.282	-0.00386808	0.282	-0.000145946		12.536	0.0105275	12.528	0.00983186	0.563	0.00385185	0.531	0.000844072
0.283	-0.00354625	0.283	-0.00200395	0.283	-0.00387829	0.283	-0.00015584		12.537	0.01052	12.53	0.0098275	0.565	0.00388362	0.532	0.000830766
0.284	-0.00353672	0.284	-0.00197309	0.284	-0.00388111	0.284	-0.000169787		12.539	0.0105432	12.531	0.00982665	0.566	0.00391648	0.534	0.000816813
0.285	-0.00353274	0.285	-0.00198376	0.285	-0.00387029	0.285	-0.000194058		12.54	0.0105584	12.533	0.00982964	0.568	0.00395197	0.535	0.000806872
0.286	-0.00351345	0.286	-0.00199588	0.286	-0.00387141	0.286	-0.000206522		12.542	0.0105456	12.535	0.00983351	0.57	0.00398834	0.537	0.000800447
0.287	-0.00349249	0.287	-0.00198926	0.287	-0.00386537	0.287	-0.000206996		12.543	0.010543	12.536	0.00983228	0.571	0.0040223	0.538	0.000794777
0.287	-0.00350064	0.287	-0.00197675	0.287	-0.00385704	0.287	-0.000200293		12.545	0.0105577	12.538	0.00983124	0.573	0.0040603	0.54	0.000794434
0.288	-0.00347335	0.288	-0.00198291	0.288	-0.00385438	0.288	-0.00021309		12.547	0.0105589	12.539	0.00982906	0.575	0.00410143	0.542	0.000798788
0.289	-0.00345435	0.289	-0.00194133	0.289	-0.00385695	0.289	-0.000221023		12.548	0.0105513	12.541	0.00982691	0.576	0.00413261	0.543	0.000803567
0.29	-0.00342286	0.29	-0.00192949	0.29	-0.0038636	0.29	-0.000212791		12.55	0.0105562	12.542	0.00983056	0.578	0.00415492	0.545	0.00080275
0.291	-0.00338487	0.291	-0.00192731	0.291	-0.00385313	0.291	-0.000218575		12.551	0.0105296	12.544	0.00983338	0.58	0.0041782	0.546	0.000799323
0.292	-0.00335748	0.292	-0.0019111	0.292	-0.00385057	0.292	-0.000224934		12.553	0.0105039	12.546	0.00983284	0.581	0.00419652	0.548	0.000791398
0.292	-0.0033373	0.292	-0.00187001	0.292	-0.00385283	0.292	-0.000232796		12.555	0.0105014	12.547	0.00983039	0.583	0.00420864	0.549	0.000783329
0.293	-0.00331421	0.293	-0.00183382	0.293	-0.00384239	0.293	-0.000232837		12.556	0.0105253	12.549	0.00982165	0.585	0.00422638	0.551	0.000778092
0.294	-0.00328341	0.294	-0.00182888	0.294	-0.00384474	0.294	-0.000237043		12.558	0.0105386	12.55	0.00981412	0.586	0.00424453	0.552	0.000770109
0.295	-0.00324016	0.295	-0.00183897	0.295	-0.00385514	0.295	-0.000254589		12.559	0.0105353	12.552	0.0098074	0.588	0.00425782	0.554	0.000761563
0.296	-0.00323103	0.296	-0.00184493	0.296	-0.0038676	0.296	-0.000264294		12.561	0.0105342	12.553	0.00980312	0.59	0.00426191	0.556	0.000758791
0.297	-0.00320827	0.297	-0.00186815	0.297	-0.0038741	0.297	-0.000268471		12.562	0.0105591	12.555	0.00980124	0.591	0.00426495	0.557	0.000761065
0.297	-0.00319295	0.297	-0.00185853	0.297	-0.00388931	0.297	-0.000285856		12.564	0.010559	12.556	0.00979942	0.593	0.00427476	0.559	0.000751799
0.298	-0.00317288	0.298	-0.00180211	0.298	-0.00390805	0.298	-0.000297638		12.566	0.0105554	12.558	0.00979947	0.595	0.00427619	0.56	0.000736966
0.299	-0.00315669	0.299	-0.00178498	0.299	-0.00391279	0.299	-0.000308874		12.567	0.0105579	12.56	0.00979506	0.596	0.00427512	0.562	0.000723935
0.3	-0.00312154	0.3	-0.00178051	0.3	-0.00390002	0.3	-0.000320134		12.569	0.0105511	12.561	0.00978884	0.598	0.00427317	0.563	0.000713828
0.301	-0.00307442	0.301	-0.00176721	0.301	-0.00389448	0.301	-0.000327882		12.57	0.0105633	12.563	0.00978963	0.6	0.00427354	0.565	0.000709829
0.302	-0.00305237	0.302	-0.00173072	0.302	-0.0039017	0.302	-0.000338915		12.572	0.0105515	12.564	0.0097893	0.601	0.00426941	0.567	0.000705211
0.302	-0.00302552	0.302	-0.00169088	0.302	-0.00389193	0.302	-0.00034804		12.573	0.0105222	12.566	0.00978123	0.603	0.00426292	0.568	0.000693983
0.303	-0.00301306	0.303	-0.00167877	0.303	-0.00388337	0.303	-0.000350393		12.575	0.0105107	12.567	0.00977037	0.605	0.00425452	0.57	0.000680031
0.304	-0.00299157	0.304	-0.00171041	0.304	-0.00388969	0.304	-0.000354591		12.577	0.0105296	12.569	0.00976145	0.606	0.0042519	0.571	0.000669174
0.305	-0.0029878	0.305	-0.00172347	0.305	-0.0038895	0.305	-0.000369853		12.578	0.0105368	12.57	0.00975133	0.608	0.00425008	0.573	0.000664066
0.306	-0.00298036	0.306	-0.00172678	0.306	-0.003889	0.306	-0.000383069		12.58	0.0105558	12.572	0.00973316	0.61	0.00424506	0.574	0.000665519
0.307	-0.00299462	0.307	-0.00174969	0.307	-0.00389908	0.307	-0.000393996		12.581	0.0105531	12.574	0.00972755	0.611	0.00423678	0.576	0.000664062
0.307	-0.00299884	0.307	-0.00175243	0.307	-0.00391893	0.307	-0.000400233		12.583	0.0105344	12.575	0.00970938	0.613	0.00422728	0.577	0.000660455
0.308	-0.00298106	0.308	-0.00174788	0.308	-0.00393735	0.308	-0.000419928		12.584	0.0105277	12.577	0.00969093	0.615	0.00422309	0.579	0.000655836
0.309	-0.00298653	0.309	-0.001734	0.309	-0.00395277	0.309	-0.000436709		12.586	0.010517	12.578	0.00968251	0.616	0.00420894	0.581	0.000650973
0.31	-0.00296534	0.31	-0.0017511	0.31	-0.00395993	0.31	-0.000448083		12.588	0.01052	12.58	0.0096843	0.618	0.00419463	0.582	0.000646558
0.311	-0.00293747	0.311	-0.0017712	0.311	-0.00397105	0.311	-0.000465268		12.589	0.0105395	12.581	0.0096814	0.619	0.00418022	0.584	0.000636897
0.312	-0.00291812	0.312	-0.0018185	0.312	-0.00396488	0.312	-0.000482381		12.591	0.0105347	12.583	0.00968411	0.621	0.00417469	0.585	0.000634077
0.312	-0.00290995	0.312	-0.00182341	0.312	-0.00396606	0.312	-0.000495347		12.592	0.0105399	12.584	0.0096856	0.623	0.00415989	0.587	0.000634825
0.313	-0.00288466	0.313	-0.00182353	0.313	-0.0039714	0.313	-0.000501308		12.594	0.0105377	12.586	0.00967786	0.624	0.00414729	0.588	0.000634039
0.314	-0.00287081	0.314	-0.00181951	0.314	-0.00397329	0.314	-0.000507432		12.596	0.0105342	12.588	0.00968387	0.626	0.00413486	0.59	0.000632068
0.315	-0.00286663	0.315	-0.00182298	0.315	-0.00396816	0.315	-0.000518638		12.597	0.0105236	12.589	0.00968745	0.628	0.00411738	0.592	0.000633407
0.316	-0.00286546	0.316	-0.00185083	0.316	-0.00397316	0.316	-0.000537839		12.599	0.010503	12.591	0.00969015	0.629	0.00410631	0.593	0.000630514
0.317	-0.00285239	0.317	-0.00187672	0.317	-0.00397848	0.317	-0.000546027		12.6	0.0104807	12.592	0.00969129	0.631	0.00409268	0.595	0.000624372
0.317	-0.00286711	0.317	-0.0018799	0.317	-0.00397305	0.317	-0.000551572		12.602	0.0104892	12.594	0.00969183	0.633	0.00407719	0.596	0.000622841
0.318	-0.00288328	0.318	-0.00186823	0.318	-0.00398697	0.318	-0.000556163		12.603	0.0104807	12.595	0.00970092	0.634	0.00406178	0.598	0.000615955
0.319	-0.00289439	0.319	-0.00187363	0.319	-0.00400514	0.319	-0.000551772		12.605	0.0104725	12.597	0.00970392	0.636	0.00404683	0.599	0.000611061
0.32	-0.00288783	0.32	-0.00184036	0.32	-0.0040121	0.32	-0.000578761		12.607	0.010494	12.598	0.00971289	0.638	0.00402986	0.601	0.000606858
0.321	-0.00286812	0.321	-0.00181448	0.321	-0.00400875	0.321	-0.000590649		12.608	0.0104976	12.6	0.00971227	0.639	0.00401433	0.602	0.000600775
0.322	-0.00288755	0.322	-0.00183024	0.322	-0.00400224	0.322	-0.000597711		12.61	0.0104821	12.602	0.00971057	0.641	0.00399851	0.604	0.000592721
0.322	-0.00289547	0.322	-0.00183474	0.322	-0.00399872	0.322	-0.000591339		12.611	0.0104795	12.603	0.00972199	0.643	0.00398081	0.606	0.000579557
0.323	-0.002899	0.323	-0.00186	0.323	-0.00399951	0.323	-0.00059521		12.613	0.0104828	12.605	0.00972349	0.644	0.0039613	0.607	0.000574346
0.324	-0.00289238	0.324	-0.0018601	0.324	-0.00400987	0.324	-0.000609865		12.614	0.0104643	12.606	0.00972077	0.646	0.00394305	0.609	0.0005672
0.325	-0.00289045	0.325	-0.00184441	0.325	-0.00402093	0.325	-0.000604398		12.616	0.010464	12.608	0.00972106	0.648	0.00392136	0.61	0.000565415
0.326	-0.0028984	0.326	-0.00183218	0.326	-0.00402797	0.326	-0.000604602		12.618	0.0104394	12.609	0.00972457	0.649	0.00389891	0.612	0.000563859
0.327	-0.00289137	0.327	-0.00179948	0.327	-0.00403831	0.327	-0.000612162		12.619	0.0104287	12.611	0.00973093	0.651	0.00388104	0.613	0.000556849
0.327	-0.00289378	0.327	-0.00179707	0.327	-0.00403467	0.327	-0.000629748		12.621	0.0104394	12.613	0.00973042	0.653	0.00385432	0.615	0.000549572
0.328	-0.00288272	0.328	-0.00181062	0.328	-0.0040342	0.328	-0.000632981		12.622	0.010441	12.614	0.0097302	0.654	0.00382943	0.617	0.000541956
0.329	-0.00283973	0.329	-0.00183921	0.329	-0.00404193	0.329	-0.000648259		12.624	0.010449	12.616	0.00972871	0.656	0.00379774	0.618	0.000535525
0.33	-0.00285396	0.33	-0.00183337	0.33	-0.00404292	0.33	-0.000642407		12.626	0.0104693	12.617	0.00973936	0.658	0.00376381	0.62	0.00052989
0.331	-0.00285283	0.331	-0.00182584	0.331	-0.00403318	0.331	-0.000646459		12.627	0.0104638	12.619	0.00974669	0.659	0.00374115	0.621	0.00052726
0.332	-0.00286888	0.332	-0.00178196	0.332	-0.00403806	0.332	-0.000656835		12.629	0.0104666	12.62	0.0097493	0.661	0.00372443	0.623	0.00052608
0.332	-0.00288997	0.332	-0.00175564	0.332	-0.00407026	0.332	-0.000652397		12.63	0.0104687	12.622	0.00975267	0.663	0.00369237	0.624	0.000516781
0.333	-0.00290333	0.333	-0.00175044	0.333	-0.00408651	0.333	-0.000674029		12.632	0.0104735	12.623	0.00975671	0.664	0.00367061	0.626	0.000513792
0.334	-0.00292503	0.334	-0.00177119	0.334	-0.00409732	0.334	-0.000676211		12.633	0.0104692	12.625	0.00975715	0.666	0.00364192	0.627	0.000513547
0.335	-0.00292346	0.335	-0.00178345	0.335	-0.00410495	0.335	-0.000671044		12.635	0.010456	12.627	0.00976249	0.668	0.0036207	0.629	0.000503526
0.336	-0.00292661	0.336	-0.001755	0.336	-0.00411863	0.336	-0.000673333		12.637	0.010444	12.628	0.00976612	0.669	0.00359943	0.631	0.000499481
0.337	-0.00293982	0.337	-0.00173913	0.337	-0.00411599	0.337	-0.000653378		12.638	0.010453	12.63	0.00977275	0.671	0.00357842	0.632	0.000498388
0.337	-0.00295189	0.337	-0.0017222	0.337	-0.00410543	0.337	-0.000655988		12.64	0.0104585	12.631	0.00978334	0.673	0.00355983	0.634	0.000492892
0.338	-0.00295102	0.338	-0.00171781	0.338	-0.00409962	0.338	-0.000670808		12.641	0.0104626	12.633	0.00978762	0.674	0.00353315	0.635	0.00047997
0.339	-0.00294079	0.339	-0.00173982	0.339	-0.0040899	0.339	-0.000671517		12.643	0.0104676	12.634	0.00979217	0.676	0.00350392	0.637	0.000488645
0.34	-0.00293884	0.34	-0.00175485	0.34	-0.00407676	0.34	-0.00066245		12.644	0.0104606	12.636	0.00979012	0.678	0.00348636	0.638	0.000501135
0.341	-0.00294192	0.341	-0.00176512	0.341	-0.00407701	0.341	-0.000655965		12.646	0.0104727	12.637	0.00979474	0.679	0.00346912	0.64	0.000506335
0.342	-0.00296631	0.342	-0.00177633	0.342	-0.00408493	0.342	-0.000646082		12.648	0.0104782	12.639	0.00979347	0.681	0.0034519	0.642	0.000513483
0.342	-0.00296475	0.342	-0.00178381	0.342	-0.00409469	0.342	-0.000656246		12.649	0.0104592	12.641	0.00978589	0.682	0.00342611	0.643	0.000508529
0.343	-0.00295922	0.343	-0.00178764	0.343	-0.00410919	0.343	-0.00065615		12.651	0.0104624	12.642	0.00979482	0.684	0.00340872	0.645	0.000507589
0.344	-0.00295367	0.344	-0.00181296	0.344	-0.00412452	0.344	-0.00065372		12.652	0.0104601	12.644	0.0098007	0.686	0.00339281	0.646	0.000499962
0.345	-0.00297135	0.345	-0.00182752	0.345	-0.0041271	0.345	-0.000679065		12.654	0.0104482	12.645	0.00981018	0.687	0.00337083	0.648	0.000506261
0.346	-0.00298598	0.346	-0.00178665	0.346	-0.00412749	0.346	-0.000681544		12.656	0.0104313	12.647	0.00982416	0.689	0.00334501	0.649	0.000517593
0.347	-0.00296363	0.347	-0.0017713	0.347	-0.00411734	0.347	-0.00067559		12.657	0.0104232	12.648	0.00981803	0.691	0.00331564	0.651	0.000518446
0.347	-0.00295102	0.347	-0.00176529	0.347	-0.0041039	0.347	-0.000670525		12.659	0.0104077	12.65	0.00982343	0.692	0.00328726	0.652	0.000522057
0.348	-0.00294688	0.348	-0.0017166	0.348	-0.00409504	0.348	-0.000666607		12.66	0.0104058	12.651	0.00982358	0.694	0.00327002	0.654	0.000516239
0.349	-0.00295715	0.349	-0.00170683	0.349	-0.00408654	0.349	-0.00067111		12.662	0.0104243	12.653	0.00983855	0.696	0.00324988	0.656	0.000532461
0.35	-0.00295045	0.35	-0.00170579	0.35	-0.00406812	0.35	-0.000659894		12.663	0.0104338	12.655	0.009864	0.697	0.00322403	0.657	0.00052178
0.351	-0.00294603	0.351	-0.00171576	0.351	-0.00405177	0.351	-0.000658803		12.665	0.0104532	12.656	0.00986883	0.699	0.00321249	0.659	0.0005106
0.352	-0.00294737	0.352	-0.0017161	0.352	-0.00405293	0.352	-0.000648469		12.667	0.0104311	12.658	0.00987769	0.701	0.00319682	0.66	0.000507213
0.352	-0.00296885	0.352	-0.00169355	0.352	-0.00405122	0.352	-0.00066166		12.668	0.0104129	12.659	0.009879	0.702	0.00317527	0.662	0.000519217
0.353	-0.00299052	0.353	-0.00165079	0.353	-0.00405983	0.353	-0.000673839		12.67	0.0104209	12.661	0.0098742	0.704	0.00314947	0.663	0.000518179
0.354	-0.00299702	0.354	-0.00163846	0.354	-0.00406422	0.354	-0.000688774		12.671	0.010436	12.662	0.00987371	0.706	0.00313286	0.665	0.00051812
0.355	-0.0030266	0.355	-0.00164573	0.355	-0.00407264	0.355	-0.0006965		12.673	0.0104403	12.664	0.00988955	0.707	0.00311517	0.667	0.000504548
0.356	-0.00302778	0.356	-0.00163596	0.356	-0.00407785	0.356	-0.000693661		12.674	0.0104441	12.665	0.00988463	0.709	0.00309542	0.668	0.000501946
0.357	-0.0030186	0.357	-0.00161922	0.357	-0.0040729	0.357	-0.000707098		12.676	0.0104501	12.667	0.00987891	0.711	0.00307451	0.67	0.000487918
0.357	-0.00302844	0.357	-0.00158205	0.357	-0.00405981	0.357	-0.00071766		12.678	0.0104744	12.669	0.00989093	0.712	0.00305462	0.671	0.000482632
0.358	-0.0030399	0.358	-0.00153062	0.358	-0.00406343	0.358	-0.00072517		12.679	0.0104799	12.67	0.00989294	0.714	0.00303887	0.673	0.000478402
0.359	-0.00303958	0.359	-0.00150168	0.359	-0.00406582	0.359	-0.00072885		12.681	0.0104772	12.672	0.00989943	0.716	0.0030195	0.674	0.000469759
0.36	-0.00302385	0.36	-0.00149246	0.36	-0.00405619	0.36	-0.000735603		12.682	0.0104754	12.673	0.00990002	0.717	0.00300577	0.676	0.000464463
0.361	-0.00300763	0.361	-0.00148505	0.361	-0.00404249	0.361	-0.0007398		12.684	0.0104596	12.675	0.00989381	0.719	0.00298716	0.677	0.00045676
0.362	-0.00300178	0.362	-0.00150537	0.362	-0.00403416	0.362	-0.000728906		12.685	0.0104315	12.676	0.00988804	0.721	0.00296846	0.679	0.000453729
0.362	-0.00301336	0.362	-0.00151555	0.362	-0.00404979	0.362	-0.000732083		12.687	0.0104244	12.678	0.00988463	0.722	0.00295299	0.681	0.000455388
0.363	-0.00301806	0.363	-0.00150539	0.363	-0.00405867	0.363	-0.000742635		12.689	0.0104194	12.68	0.00988817	0.724	0.00293021	0.682	0.000452743
0.364	-0.0030116	0.364	-0.00151002	0.364	-0.00405824	0.364	-0.000745112		12.69	0.0103993	12.681	0.00988429	0.726	0.00291061	0.684	0.000450441
0.365	-0.00302394	0.365	-0.00151291	0.365	-0.00404489	0.365	-0.000752789		12.692	0.0103938	12.683	0.00988007	0.727	0.00289408	0.685	0.000455018
0.366	-0.00302255	0.366	-0.00153679	0.366	-0.00404557	0.366	-0.000751033		12.693	0.0104001	12.684	0.00988049	0.729	0.00287445	0.687	0.000473016
0.367	-0.00302605	0.367	-0.00153229	0.367	-0.00404447	0.367	-0.000771321		12.695	0.0103978	12.686	0.00988789	0.731	0.00286018	0.688	0.000481259
0.367	-0.00302334	0.367	-0.00154613	0.367	-0.00403115	0.367	-0.000775892		12.697	0.0103832	12.687	0.00988901	0.732	0.0028466	0.69	0.000483682
0.368	-0.00299601	0.368	-0.00155772	0.368	-0.00402807	0.368	-0.000770715		12.698	0.01038	12.689	0.00988503	0.734	0.00282993	0.692	0.000488025
0.369	-0.00301721	0.369	-0.00155995	0.369	-0.00403031	0.369	-0.000752656		12.7	0.0103566	12.69	0.00988302	0.736	0.00281887	0.693	0.000488431
0.37	-0.00304305	0.37	-0.0015512	0.37	-0.00402034	0.37	-0.000756701		12.701	0.0103448	12.692	0.00987921	0.737	0.00280444	0.695	0.000493269
0.371	-0.0030818	0.371	-0.0015183	0.371	-0.00399273	0.371	-0.00074276		12.703	0.0103109	12.694	0.00987797	0.739	0.00279043	0.696	0.000493863
0.372	-0.00307345	0.372	-0.00152815	0.372	-0.00397901	0.372	-0.000762871		12.704	0.010276	12.695	0.00988541	0.741	0.00277946	0.698	0.000488937
0.372	-0.00307205	0.372	-0.0015431	0.372	-0.00398478	0.372	-0.000757418		12.706	0.0102645	12.697	0.00988927	0.742	0.00276388	0.699	0.00048723
0.373	-0.0030605	0.373	-0.00155746	0.373	-0.00398315	0.373	-0.000746434		12.708	0.0102579	12.698	0.00988845	0.744	0.00275327	0.701	0.000482491
0.374	-0.00306948	0.374	-0.00157272	0.374	-0.00397176	0.374	-0.00076533		12.709	0.0102708	12.7	0.00989112	0.745	0.00274093	0.702	0.000481997
0.375	-0.00308632	0.375	-0.00155002	0.375	-0.0039699	0.375	-0.000748237		12.711	0.0102527	12.701	0.00989708	0.747	0.00272864	0.704	0.000482696
0.376	-0.00307886	0.376	-0.00156533	0.376	-0.0039703	0.376	-0.000752487		12.712	0.0102588	12.703	0.00990947	0.749	0.00272339	0.706	0.00047193
0.377	-0.00309665	0.377	-0.00155263	0.377	-0.00397911	0.377	-0.000773068		12.714	0.0102521	12.704	0.00991713	0.75	0.0027091	0.707	0.000473991
0.377	-0.00310814	0.377	-0.00155957	0.377	-0.00398229	0.377	-0.000773875		12.715	0.0102625	12.706	0.00992411	0.752	0.00268996	0.709	0.000480015
0.378	-0.00310732	0.378	-0.00155129	0.378	-0.00400859	0.378	-0.000781891		12.717	0.0102612	12.708	0.0099308	0.754	0.00267888	0.71	0.000479895
0.379	-0.00311988	0.379	-0.00154414	0.379	-0.00402509	0.379	-0.000773796		12.719	0.0102482	12.709	0.00993351	0.755	0.00267254	0.712	0.000478383
0.38	-0.00314652	0.38	-0.0015565	0.38	-0.00401926	0.38	-0.000774827		12.72	0.0102287	12.711	0.00993975	0.757	0.00266551	0.713	0.000481091
0.381	-0.0031646	0.381	-0.00155001	0.381	-0.00401058	0.381	-0.000772271		12.722	0.010223	12.712	0.00994859	0.759	0.00265822	0.715	0.000480447
0.382	-0.00319968	0.382	-0.00152711	0.381	-0.0040211	0.382	-0.000778658		12.723	0.0102327	12.714	0.00996437	0.76	0.00265093	0.717	0.000473629
0.382	-0.00320302	0.382	-0.00153208	0.382	-0.00402575	0.382	-0.000801947		12.725	0.0102342	12.715	0.00997396	0.762	0.00263839	0.718	0.000473667
0.383	-0.00321709	0.383	-0.00152649	0.383	-0.00401981	0.383	-0.000815005		12.727	0.0102321	12.717	0.00997823	0.764	0.00262939	0.72	0.000466781
0.384	-0.00324985	0.384	-0.00152484	0.384	-0.00402042	0.384	-0.000805171		12.728	0.0102244	12.718	0.00999801	0.765	0.00261832	0.721	0.000462046
0.385	-0.00328187	0.385	-0.00154428	0.385	-0.00401098	0.385	-0.000815659		12.73	0.0102209	12.72	0.010005	0.767	0.00260131	0.723	0.00045992
0.386	-0.00330086	0.386	-0.00152019	0.386	-0.00401047	0.386	-0.000831707		12.731	0.0102183	12.722	0.010008	0.769	0.00258871	0.724	0.000457315
0.387	-0.00330898	0.387	-0.00149563	0.386	-0.00401769	0.387	-0.000821308		12.733	0.0102208	12.723	0.0100176	0.77	0.00257833	0.726	0.000458433
0.387	-0.00330128	0.387	-0.00151234	0.387	-0.00402418	0.387	-0.000821848		12.734	0.0102277	12.725	0.0100252	0.772	0.00256702	0.727	0.000454629
0.388	-0.00332318	0.388	-0.00151996	0.388	-0.00403639	0.388	-0.000829387		12.736	0.0102328	12.726	0.0100356	0.774	0.00256183	0.729	0.000450529
0.389	-0.00333641	0.389	-0.00150973	0.389	-0.00404863	0.389	-0.000838969		12.738	0.0102315	12.728	0.0100494	0.775	0.00256037	0.731	0.000453587
0.39	-0.00334372	0.39	-0.00151025	0.39	-0.00405718	0.39	-0.000862003		12.739	0.010225	12.729	0.0100653	0.777	0.0025518	0.732	0.000455531
0.391	-0.00333784	0.391	-0.00150156	0.391	-0.00405587	0.391	-0.000858815		12.741	0.0102207	12.731	0.0100765	0.779	0.00254027	0.734	0.000443834
0.392	-0.00335884	0.392	-0.00150013	0.391	-0.00404691	0.392	-0.000877594		12.742	0.0102179	12.733	0.0100738	0.78	0.00252632	0.735	0.00044889
0.392	-0.0033581	0.392	-0.00148497	0.392	-0.00403965	0.392	-0.000894353		12.744	0.0102188	12.734	0.0100733	0.782	0.002508	0.737	0.000451052
0.393	-0.00338061	0.393	-0.00147743	0.393	-0.00402981	0.393	-0.00090745		12.745	0.0102215	12.736	0.0100843	0.784	0.00249525	0.738	0.000453393
0.394	-0.00339486	0.394	-0.00148873	0.394	-0.00403143	0.394	-0.000904908		12.747	0.010229	12.737	0.0100931	0.785	0.00248804	0.74	0.000442789
0.395	-0.00339751	0.395	-0.00150948	0.395	-0.00402957	0.395	-0.000910727		12.749	0.0102313	12.739	0.010103	0.787	0.00247983	0.742	0.000438944
0.396	-0.00339083	0.396	-0.0015135	0.396	-0.00402779	0.396	-0.000917525		12.75	0.0102227	12.74	0.0101187	0.789	0.0024717	0.743	0.000434616
0.397	-0.00337837	0.396	-0.00152993	0.396	-0.00401552	0.397	-0.000912496		12.752	0.0102104	12.742	0.0101236	0.79	0.00246222	0.745	0.000434293
0.397	-0.00339484	0.397	-0.00154462	0.397	-0.00400438	0.397	-0.0009217		12.753	0.0102166	12.743	0.0101303	0.792	0.00244841	0.746	0.000432511
0.398	-0.00339954	0.398	-0.00154802	0.398	-0.00401188	0.398	-0.000897507		12.755	0.0102227	12.745	0.0101424	0.794	0.00243724	0.748	0.000430753
0.399	-0.00341205	0.399	-0.00155974	0.399	-0.00401231	0.399	-0.000898568		12.757	0.0102213	12.747	0.0101491	0.795	0.00242462	0.749	0.000425967
0.4	-0.00339853	0.4	-0.00156521	0.4	-0.00399508	0.4	-0.00089162		12.758	0.0102178	12.748	0.0101517	0.797	0.0024131	0.751	0.000425694
0.401	-0.0034	0.401	-0.00156068	0.401	-0.00398773	0.401	-0.000890535		12.76	0.0102212	12.75	0.0101605	0.799	0.00240018	0.752	0.000427499
0.402	-0.00339512	0.401	-0.00152492	0.401	-0.00399712	0.402	-0.000880503		12.761	0.0102265	12.751	0.0101735	0.8	0.0023858	0.754	0.000429689
0.402	-0.00338522	0.402	-0.00150165	0.402	-0.00401184	0.402	-0.000895292		12.763	0.0102462	12.753	0.0101828	0.802	0.00238029	0.756	0.000429864
0.403	-0.00338389	0.403	-0.00149491	0.403	-0.004029	0.403	-0.000893642		12.764	0.0102654	12.754	0.010195	0.803	0.00237339	0.757	0.000430729
0.404	-0.00340184	0.404	-0.00148512	0.404	-0.00403015	0.404	-0.000882533		12.766	0.0102536	12.756	0.0102137	0.805	0.00236615	0.759	0.00043033
0.405	-0.00340342	0.405	-0.00144854	0.405	-0.00403514	0.405	-0.000872606		12.768	0.0102458	12.757	0.0102371	0.807	0.0023624	0.76	0.000427557
0.406	-0.00340754	0.406	-0.00140647	0.406	-0.0040424	0.406	-0.0008798		12.769	0.0102423	12.759	0.0102524	0.808	0.00235566	0.762	0.00042776
0.407	-0.0034084	0.406	-0.0014001	0.406	-0.00404555	0.407	-0.000870307		12.771	0.0102335	12.761	0.0102694	0.81	0.00234658	0.763	0.000424722
0.407	-0.00342365	0.407	-0.00141378	0.407	-0.00403657	0.407	-0.00087167		12.772	0.0102388	12.762	0.0102882	0.812	0.00233769	0.765	0.000413056
0.408	-0.00345269	0.408	-0.0014475	0.408	-0.00402946	0.408	-0.000854763		12.774	0.0102526	12.764	0.0103036	0.813	0.00232536	0.767	0.000408293
0.409	-0.00349079	0.409	-0.00146722	0.409	-0.00403311	0.409	-0.00084104		12.775	0.0102643	12.765	0.0103149	0.815	0.00231344	0.768	0.000406506
0.41	-0.00353707	0.41	-0.00147287	0.41	-0.00402732	0.41	-0.00083124		12.777	0.0102763	12.767	0.0103341	0.817	0.00230133	0.77	0.0004035
0.411	-0.00355498	0.411	-0.00145533	0.411	-0.00402402	0.411	-0.00082891		12.779	0.0103027	12.768	0.010352	0.818	0.00229281	0.771	0.00040519
0.412	-0.00355916	0.411	-0.00143611	0.411	-0.00404082	0.412	-0.000819809		12.78	0.0103228	12.77	0.0103687	0.82	0.00228599	0.773	0.000406046
0.412	-0.00356593	0.412	-0.00142439	0.412	-0.00406519	0.412	-0.00082296		12.782	0.0103318	12.771	0.0103869	0.822	0.00227827	0.774	0.000412249
0.413	-0.00357487	0.413	-0.00142998	0.413	-0.00407389	0.413	-0.00081358		12.783	0.0103384	12.773	0.0103915	0.823	0.00227253	0.776	0.00041771
0.414	-0.00358699	0.414	-0.00143706	0.414	-0.00407157	0.414	-0.000815097		12.785	0.0103616	12.775	0.0104007	0.825	0.00226086	0.777	0.000418585
0.415	-0.00359325	0.415	-0.00143217	0.415	-0.00406637	0.415	-0.000826483		12.786	0.0103715	12.776	0.0104166	0.827	0.00224943	0.779	0.000421359
0.416	-0.0035883	0.416	-0.00142468	0.416	-0.00405784	0.416	-0.000811394		12.788	0.010384	12.778	0.0104253	0.828	0.00224611	0.781	0.000425904
0.417	-0.00357692	0.416	-0.00144526	0.416	-0.00404158	0.417	-0.000814632		12.79	0.0103935	12.779	0.0104364	0.83	0.00224222	0.782	0.0004258
0.417	-0.00358873	0.417	-0.00143045	0.417	-0.00403623	0.417	-0.00080737		12.791	0.0103833	12.781	0.0104497	0.832	0.00223502	0.784	0.000427831
0.418	-0.00358893	0.418	-0.0014299	0.418	-0.00402947	0.418	-0.000789183		12.793	0.0103687	12.782	0.0104544	0.833	0.00223003	0.785	0.000428212
0.419	-0.00359291	0.419	-0.0014397	0.419	-0.00401149	0.419	-0.000779708		12.794	0.0103547	12.784	0.0104666	0.835	0.00222207	0.787	0.000425576
0.42	-0.00360257	0.42	-0.00144276	0.42	-0.00398222	0.42	-0.000777748		12.796	0.0103454	12.785	0.0104795	0.837	0.00221251	0.788	0.00042492
0.421	-0.00357943	0.421	-0.00142263	0.421	-0.00397474	0.421	-0.000796466		12.798	0.0103468	12.787	0.0104944	0.838	0.00220464	0.79	0.000423593
0.422	-0.0035595	0.421	-0.00137906	0.421	-0.00398709	0.422	-0.000792995		12.799	0.0103479	12.789	0.0105077	0.84	0.00219959	0.792	0.000423016
0.422	-0.00355595	0.422	-0.00136077	0.422	-0.00400069	0.422	-0.000796327		12.801	0.0103332	12.79	0.0105222	0.842	0.00219152	0.793	0.000420489
0.423	-0.00355416	0.423	-0.00138173	0.423	-0.0040065	0.423	-0.000788318		12.802	0.0103179	12.792	0.0105341	0.843	0.00218682	0.795	0.000415501
0.424	-0.00355763	0.424	-0.00139685	0.424	-0.00400322	0.424	-0.000781088		12.804	0.0103096	12.793	0.0105415	0.845	0.00217905	0.796	0.000411694
0.425	-0.00356065	0.425	-0.00142316	0.425	-0.00401408	0.425	-0.000790061		12.805	0.0103152	12.795	0.0105592	0.847	0.00216812	0.798	0.000409097
0.426	-0.00356381	0.426	-0.00144502	0.426	-0.00401989	0.426	-0.000795913		12.807	0.0103324	12.796	0.0105784	0.848	0.00216244	0.799	0.000409882
0.427	-0.00355374	0.426	-0.00143611	0.426	-0.0040241	0.426	-0.000787147		12.809	0.0103445	12.798	0.0105863	0.85	0.00215937	0.801	0.000413921
0.427	-0.00355231	0.427	-0.00144384	0.427	-0.00402102	0.427	-0.000769763		12.81	0.0103426	12.8	0.0106067	0.852	0.00214951	0.802	0.000421759
0.428	-0.00355806	0.428	-0.00144321	0.428	-0.00401552	0.428	-0.000761915		12.812	0.0103388	12.801	0.01062	0.853	0.00213619	0.804	0.000422406
0.429	-0.00357244	0.429	-0.00140248	0.429	-0.00401174	0.429	-0.000760104		12.813	0.0103287	12.803	0.0106323	0.855	0.00213221	0.806	0.000415287
0.43	-0.00356708	0.43	-0.00137902	0.43	-0.00400901	0.43	-0.000773599		12.815	0.0103224	12.804	0.0106481	0.857	0.00212442	0.807	0.00041271
0.431	-0.00357826	0.431	-0.00137945	0.431	-0.00399772	0.431	-0.000773238		12.816	0.0103312	12.806	0.0106617	0.858	0.00211603	0.809	0.000405823
0.432	-0.00356669	0.431	-0.00139017	0.431	-0.00398221	0.431	-0.000754752		12.818	0.0103393	12.807	0.0106804	0.86	0.00211125	0.81	0.000394868
0.432	-0.00356384	0.432	-0.00138065	0.432	-0.00398635	0.432	-0.00075364		12.82	0.0103453	12.809	0.0106941	0.862	0.00210765	0.812	0.000392077
0.433	-0.00356383	0.433	-0.00134232	0.433	-0.00400537	0.433	-0.000742803		12.821	0.0103325	12.81	0.0107173	0.863	0.00209786	0.813	0.000388616
0.434	-0.0035733	0.434	-0.00132249	0.434	-0.00402445	0.434	-0.000728728		12.823	0.0103181	12.812	0.0107389	0.865	0.0020888	0.815	0.000387394
0.435	-0.00356367	0.435	-0.00132755	0.435	-0.00404117	0.435	-0.000722716		12.824	0.0103061	12.814	0.0107531	0.866	0.00208124	0.817	0.000387772
0.436	-0.00356493	0.436	-0.00132351	0.436	-0.00404005	0.436	-0.000726782		12.826	0.0102871	12.815	0.0107584	0.868	0.00207472	0.818	0.000387281
0.436	-0.00356849	0.436	-0.00129143	0.436	-0.00404136	0.436	-0.000709594		12.828	0.0102636	12.817	0.0107818	0.87	0.00206898	0.82	0.000387507
0.437	-0.00358859	0.437	-0.00126785	0.437	-0.00403855	0.437	-0.000685622		12.829	0.0102559	12.818	0.0107939	0.871	0.00205884	0.821	0.000382169
0.438	-0.00359704	0.438	-0.00122766	0.438	-0.00403735	0.438	-0.000675177		12.831	0.0102547	12.82	0.0108087	0.873	0.00205026	0.823	0.000380914
0.439	-0.00359587	0.439	-0.00120451	0.439	-0.00405236	0.439	-0.000671317		12.832	0.01023	12.821	0.0108269	0.875	0.00204369	0.824	0.000379951
0.44	-0.00360639	0.44	-0.00121207	0.44	-0.00406414	0.44	-0.000682656		12.834	0.0102007	12.823	0.0108471	0.876	0.00204264	0.826	0.000380175
0.441	-0.00360016	0.441	-0.0012296	0.441	-0.00406753	0.441	-0.000676411		12.835	0.0101809	12.824	0.0108738	0.878	0.00204018	0.827	0.000382223
0.441	-0.00364612	0.441	-0.00124126	0.441	-0.004072	0.441	-0.000681081		12.837	0.0101638	12.826	0.0109016	0.88	0.00203291	0.829	0.000378422
0.442	-0.00365719	0.442	-0.00124459	0.442	-0.00408281	0.442	-0.000676039		12.839	0.0101523	12.828	0.0109247	0.881	0.00203062	0.831	0.000372207
0.443	-0.00366637	0.443	-0.00127186	0.443	-0.00407933	0.443	-0.000681078		12.84	0.0101456	12.829	0.0109234	0.883	0.00202388	0.832	0.000365779
0.444	-0.00367866	0.444	-0.0012788	0.444	-0.00405218	0.444	-0.000658591		12.842	0.010121	12.831	0.0109307	0.885	0.00201686	0.834	0.00036286
0.445	-0.00368911	0.445	-0.00126499	0.445	-0.00401415	0.445	-0.000670027		12.843	0.0101102	12.832	0.0109553	0.886	0.00200579	0.835	0.000362425
0.446	-0.00368756	0.446	-0.00125227	0.446	-0.00398658	0.446	-0.000687792		12.845	0.010114	12.834	0.0109723	0.888	0.00199765	0.837	0.000356783
0.446	-0.00369094	0.446	-0.00127461	0.446	-0.00396631	0.446	-0.000686067		12.846	0.0101136	12.835	0.010983	0.89	0.00198661	0.838	0.000360798
0.447	-0.00370183	0.447	-0.00129215	0.447	-0.00395097	0.447	-0.000674185		12.848	0.0101148	12.837	0.0109977	0.891	0.00197356	0.84	0.000367728
0.448	-0.00372117	0.448	-0.00126706	0.448	-0.00394494	0.448	-0.000691469		12.85	0.0101125	12.838	0.0110063	0.893	0.00196753	0.842	0.000366571
0.449	-0.00371948	0.449	-0.00121453	0.449	-0.00393664	0.449	-0.000683199		12.851	0.0100985	12.84	0.011013	0.895	0.0019561	0.843	0.000364106
0.45	-0.00369842	0.45	-0.00115875	0.45	-0.00392575	0.45	-0.000686121		12.853	0.0100899	12.842	0.0110242	0.896	0.00194125	0.845	0.000359259
0.451	-0.00366739	0.451	-0.00109665	0.451	-0.00392374	0.451	-0.000713917		12.854	0.0100827	12.843	0.0110414	0.898	0.00193364	0.846	0.00035181
0.451	-0.00366639	0.451	-0.00104236	0.451	-0.0039375	0.451	-0.000716008		12.856	0.0100747	12.845	0.0110572	0.9	0.00192665	0.848	0.000352758
0.452	-0.00366404	0.452	-0.00104598	0.452	-0.00394784	0.452	-0.000714481		12.858	0.0100557	12.846	0.0110656	0.901	0.00191653	0.849	0.000348679
0.453	-0.00366597	0.453	-0.00104616	0.453	-0.00393596	0.453	-0.000723623		12.859	0.0100322	12.848	0.0110761	0.903	0.0019071	0.851	0.000339236
0.454	-0.00367174	0.454	-0.0010577	0.454	-0.00392134	0.454	-0.000718433		12.861	0.0100167	12.849	0.0110905	0.905	0.00189219	0.852	0.000334234
0.455	-0.00369915	0.455	-0.00102296	0.455	-0.00391562	0.455	-0.000719909		12.862	0.010001	12.851	0.0111121	0.906	0.00187684	0.854	0.000327498
0.456	-0.0037055	0.456	-0.00100066	0.456	-0.00391269	0.456	-0.000730509		12.864	0.0099648	12.852	0.0111245	0.908	0.00186808	0.856	0.000330403
0.456	-0.00371499	0.456	-0.00102538	0.456	-0.00391857	0.456	-0.000727619		12.865	0.00992825	12.854	0.0111269	0.91	0.00186578	0.857	0.000323157
0.457	-0.00372323	0.457	-0.00104012	0.457	-0.00392329	0.457	-0.000727809		12.867	0.00991566	12.856	0.0111441	0.911	0.00185852	0.859	0.000308703
0.458	-0.00373477	0.458	-0.00101937	0.458	-0.00392801	0.458	-0.000721776		12.869	0.0099035	12.857	0.0111639	0.913	0.0018473	0.86	0.000307554
0.459	-0.0037271	0.459	-0.00101629	0.459	-0.0039359	0.459	-0.000719557		12.87	0.00989235	12.859	0.011174	0.915	0.00183376	0.862	0.000311668
0.46	-0.00371964	0.46	-0.00100536	0.46	-0.00394287	0.46	-0.000724665		12.872	0.00988306	12.86	0.0111849	0.916	0.00182932	0.863	0.000310075
0.461	-0.0037249	0.461	-0.000980026	0.461	-0.00396131	0.461	-0.00072636		12.873	0.00987356	12.862	0.0111997	0.918	0.0018191	0.865	0.000311952
0.461	-0.00374332	0.461	-0.000957901	0.461	-0.00398903	0.461	-0.000748087		12.875	0.00986598	12.863	0.0112132	0.92	0.00180853	0.867	0.000312504
0.462	-0.00375117	0.462	-0.00091994	0.462	-0.00399853	0.462	-0.000737026		12.876	0.00985627	12.865	0.0112249	0.921	0.00179944	0.868	0.000311393
0.463	-0.00376173	0.463	-0.000889681	0.463	-0.00399357	0.463	-0.000735949		12.878	0.00985456	12.867	0.0112359	0.923	0.00179067	0.87	0.000314911
0.464	-0.00375498	0.464	-0.000824899	0.464	-0.00398549	0.464	-0.000740106		12.88	0.00986753	12.868	0.011248	0.925	0.00178306	0.871	0.000316338
0.465	-0.00373654	0.465	-0.000759267	0.465	-0.00398001	0.465	-0.000744907		12.881	0.00987413	12.87	0.0112674	0.926	0.00176459	0.873	0.000312777
0.466	-0.0037522	0.466	-0.000702513	0.466	-0.00398389	0.466	-0.000735753		12.883	0.00987328	12.871	0.0112789	0.928	0.00175234	0.874	0.000313711
0.466	-0.00376294	0.466	-0.000643981	0.466	-0.0039849	0.466	-0.000713435		12.884	0.00985047	12.873	0.0112856	0.929	0.001744	0.876	0.000311886
0.467	-0.00376458	0.467	-0.000607784	0.467	-0.0039773	0.467	-0.000697687		12.886	0.00983646	12.874	0.0112888	0.931	0.0017328	0.877	0.000307771
0.468	-0.00377829	0.468	-0.000581781	0.468	-0.00396712	0.468	-0.000705815		12.887	0.00983825	12.876	0.0112981	0.933	0.00172695	0.879	0.00030392
0.469	-0.00379571	0.469	-0.000560451	0.469	-0.00397523	0.469	-0.000724588		12.889	0.00983851	12.877	0.0113086	0.934	0.00172417	0.881	0.000289148
0.47	-0.00379776	0.47	-0.00054594	0.47	-0.00399679	0.47	-0.000739132		12.891	0.00983014	12.879	0.0113191	0.936	0.00172621	0.882	0.000287183
0.471	-0.00381023	0.471	-0.000553154	0.471	-0.00400655	0.471	-0.000735816		12.892	0.0098566	12.881	0.0113317	0.938	0.00171699	0.884	0.000284366
0.471	-0.00382778	0.471	-0.000566457	0.471	-0.00400662	0.471	-0.000725721		12.894	0.00982637	12.882	0.0113401	0.939	0.00170916	0.885	0.000281601
0.472	-0.00384764	0.472	-0.000554731	0.472	-0.00401914	0.472	-0.000721576		12.895	0.0098262	12.884	0.0113497	0.941	0.00169847	0.887	0.000282534
0.473	-0.0038814	0.473	-0.000552643	0.473	-0.00404343	0.473	-0.000726802		12.897	0.00979505	12.885	0.0113549	0.943	0.00168448	0.888	0.000283361
0.474	-0.00390821	0.474	-0.000561947	0.474	-0.0040477	0.474	-0.000721096		12.899	0.00977366	12.887	0.0113588	0.944	0.00167729	0.89	0.000282057
0.475	-0.0039159	0.475	-0.000565623	0.475	-0.00403883	0.475	-0.000723977		12.9	0.00976963	12.888	0.0113681	0.946	0.00167318	0.892	0.000288723
0.476	-0.00393272	0.476	-0.000567368	0.476	-0.00404165	0.476	-0.00073275		12.902	0.00978507	12.89	0.0113746	0.948	0.00166736	0.893	0.000286109
0.476	-0.00395184	0.476	-0.00055274	0.476	-0.00404743	0.476	-0.000739511		12.903	0.00979897	12.891	0.0113831	0.949	0.00165803	0.895	0.000281237
0.477	-0.00394787	0.477	-0.000526291	0.477	-0.00404346	0.477	-0.000733105		12.905	0.00979996	12.893	0.0113986	0.951	0.00165239	0.896	0.000278475
0.478	-0.00392763	0.478	-0.00052295	0.478	-0.00403402	0.478	-0.000727869		12.906	0.00979792	12.895	0.0114143	0.953	0.00163878	0.898	0.000277994
0.479	-0.00393323	0.479	-0.000530695	0.479	-0.00403827	0.479	-0.00073773		12.908	0.00978467	12.896	0.0114292	0.954	0.00162829	0.899	0.000277732
0.48	-0.00394416	0.48	-0.000534319	0.48	-0.00405742	0.48	-0.000756912		12.91	0.0097702	12.898	0.0114415	0.956	0.00161751	0.901	0.000281004
0.481	-0.00393178	0.481	-0.00053527	0.481	-0.00406088	0.481	-0.000774122		12.911	0.0097797	12.899	0.0114533	0.958	0.00161883	0.902	0.000279182
0.481	-0.00393466	0.481	-0.000515103	0.481	-0.00404952	0.481	-0.000773582		12.913	0.00979293	12.901	0.0114653	0.959	0.00160237	0.904	0.000284189
0.482	-0.00393264	0.482	-0.000508676	0.482	-0.00405336	0.482	-0.000782597		12.914	0.00980689	12.902	0.0114756	0.961	0.00158719	0.906	0.00028175
0.483	-0.00390781	0.483	-0.000524157	0.483	-0.00406573	0.483	-0.00078367		12.916	0.00980919	12.904	0.0114797	0.963	0.00157916	0.907	0.000292117
0.484	-0.00388702	0.484	-0.000504772	0.484	-0.00407535	0.484	-0.000800447		12.917	0.00980496	12.905	0.0114849	0.964	0.0015658	0.909	0.000296778
0.485	-0.00390053	0.485	-0.00046492	0.485	-0.00408975	0.485	-0.000805682		12.919	0.00979784	12.907	0.0115036	0.966	0.00155799	0.91	0.000294662
0.486	-0.00390676	0.486	-0.000463696	0.486	-0.00411908	0.486	-0.000813503		12.921	0.00980634	12.909	0.0115218	0.968	0.00154646	0.912	0.000295025
0.486	-0.00390888	0.486	-0.00047936	0.486	-0.00415809	0.486	-0.000815856		12.922	0.0097993	12.91	0.0115306	0.969	0.00153841	0.913	0.000290968
0.487	-0.00392258	0.487	-0.000490261	0.487	-0.00417772	0.487	-0.000814868		12.924	0.00979406	12.912	0.0115374	0.971	0.00153262	0.915	0.000287349
0.488	-0.00392692	0.488	-0.000488816	0.488	-0.00419325	0.488	-0.000818441		12.925	0.00979353	12.913	0.0115413	0.973	0.00153192	0.917	0.000283612
0.489	-0.00393789	0.489	-0.000500604	0.489	-0.00420618	0.489	-0.000817244		12.927	0.00978327	12.915	0.0115434	0.974	0.00153284	0.918	0.000278062
0.49	-0.00393218	0.49	-0.000504449	0.49	-0.00421228	0.49	-0.000812372		12.929	0.00977977	12.916	0.0115574	0.976	0.00152599	0.92	0.000276401
0.491	-0.00393693	0.491	-0.000517825	0.491	-0.00422389	0.491	-0.000818198		12.93	0.00977525	12.918	0.0115827	0.978	0.00152813	0.921	0.000281307
0.491	-0.00393294	0.491	-0.000543817	0.491	-0.00423924	0.491	-0.000820626		12.932	0.00975168	12.919	0.0115955	0.979	0.00153035	0.923	0.00028432
0.492	-0.00395669	0.492	-0.000581663	0.492	-0.00424877	0.492	-0.000800741		12.933	0.00973824	12.921	0.0115986	0.981	0.0015183	0.924	0.000292467
0.493	-0.00397011	0.493	-0.000645609	0.493	-0.00424278	0.493	-0.000798043		12.935	0.00972436	12.923	0.0116058	0.983	0.00151537	0.926	0.000290299
0.494	-0.00397856	0.494	-0.00065435	0.494	-0.00423461	0.494	-0.000819054		12.936	0.00972077	12.924	0.011624	0.984	0.0015124	0.927	0.00029088
0.495	-0.00397017	0.495	-0.000649652	0.495	-0.00424096	0.495	-0.000829057		12.938	0.00972403	12.926	0.0116509	0.986	0.0015066	0.929	0.000293912
0.496	-0.00395996	0.496	-0.000637883	0.496	-0.00425673	0.496	-0.000833278		12.94	0.00974146	12.927	0.01167	0.988	0.0015038	0.931	0.000295251
0.496	-0.00394761	0.496	-0.00064583	0.496	-0.00426072	0.496	-0.000847531		12.941	0.0097419	12.929	0.0116809	0.989	0.00150915	0.932	0.00029584
0.497	-0.00395572	0.497	-0.000646504	0.497	-0.00426698	0.497	-0.000859659		12.943	0.00976279	12.93	0.0116972	0.991	0.00150649	0.934	0.000286009
0.498	-0.00395206	0.498	-0.00062488	0.498	-0.00426584	0.498	-0.000856671		12.944	0.00977594	12.932	0.0117207	0.992	0.00148922	0.935	0.000283171
0.499	-0.0039623	0.499	-0.000627397	0.499	-0.00427509	0.499	-0.000863658		12.946	0.00977293	12.934	0.0117382	0.994	0.00147969	0.937	0.000284839
0.5	-0.00396431	0.5	-0.000644806	0.5	-0.00428873	0.5	-0.000863386		12.947	0.00977701	12.935	0.0117488	0.996	0.00147821	0.938	0.000286275
0.501	-0.00397082	0.501	-0.00064311	0.501	-0.0042857	0.501	-0.000867578		12.949	0.00977424	12.937	0.0117632	0.997	0.00147213	0.94	0.000286116
0.501	-0.00397374	0.501	-0.000644314	0.501	-0.00427892	0.501	-0.000878789		12.951	0.00980003	12.938	0.0117833	0.999	0.0014681	0.942	0.000293531
0.502	-0.00397619	0.502	-0.000647326	0.502	-0.00427732	0.502	-0.000886048		12.952	0.00981459	12.94	0.0118038	1.001	0.00146862	0.943	0.000299253
0.503	-0.00396836	0.503	-0.000661083	0.503	-0.00427107	0.503	-0.000872216		12.954	0.00982556	12.941	0.0118204	1.002	0.00147014	0.945	0.000298962
0.504	-0.00396953	0.504	-0.000724975	0.504	-0.00427195	0.504	-0.000872856		12.955	0.00982115	12.943	0.0118342	1.004	0.00146869	0.946	0.00029952
0.505	-0.00397526	0.505	-0.000788003	0.505	-0.00427813	0.505	-0.000881499		12.957	0.00981635	12.944	0.0118499	1.006	0.00147123	0.948	0.000299733
0.506	-0.00399401	0.506	-0.000856777	0.506	-0.00429689	0.506	-0.000877809		12.958	0.00979033	12.946	0.0118602	1.007	0.00146797	0.949	0.000295358
0.506	-0.00400362	0.506	-0.000931888	0.506	-0.004312	0.506	-0.000882074		12.96	0.00977867	12.948	0.0118664	1.009	0.00145878	0.951	0.000289128
0.507	-0.00399945	0.507	-0.000980403	0.507	-0.0043169	0.507	-0.000890245		12.962	0.00977217	12.949	0.0118759	1.011	0.00145563	0.952	0.000287928
0.508	-0.0039929	0.508	-0.00100386	0.508	-0.00431631	0.508	-0.000889248		12.963	0.00977959	12.951	0.0118894	1.012	0.00145298	0.954	0.000288549
0.509	-0.00399206	0.509	-0.00100566	0.509	-0.00431694	0.509	-0.000901784		12.965	0.00979053	12.952	0.0119121	1.014	0.00145793	0.956	0.000289835
0.51	-0.00398752	0.51	-0.00101117	0.51	-0.00432592	0.51	-0.00089832		12.966	0.00979322	12.954	0.0119303	1.016	0.00145572	0.957	0.000290656
0.511	-0.00398251	0.511	-0.0010121	0.511	-0.00432491	0.511	-0.000887713		12.968	0.00978851	12.955	0.011942	1.017	0.00145126	0.959	0.000299503
0.511	-0.00397633	0.511	-0.0010266	0.511	-0.00431497	0.511	-0.000882672		12.97	0.00978978	12.957	0.0119567	1.019	0.00144727	0.96	0.000304537
0.512	-0.00395625	0.512	-0.0010516	0.512	-0.00430931	0.512	-0.000881785		12.971	0.00976754	12.958	0.011974	1.021	0.00144169	0.962	0.00030923
0.513	-0.00394017	0.513	-0.00107509	0.513	-0.0043086	0.513	-0.000870177		12.973	0.00977517	12.96	0.0119926	1.022	0.00144147	0.963	0.000313445
0.514	-0.00391248	0.514	-0.0011108	0.514	-0.00429828	0.514	-0.000865813		12.974	0.00977497	12.962	0.0120063	1.024	0.00144099	0.965	0.000318816
0.515	-0.00388502	0.515	-0.00114436	0.515	-0.0042841	0.515	-0.000864369		12.976	0.00978446	12.963	0.0120179	1.026	0.00144413	0.967	0.000324824
0.516	-0.00386419	0.516	-0.00117244	0.516	-0.00428391	0.516	-0.000876581		12.977	0.00979609	12.965	0.0120276	1.027	0.0014416	0.968	0.000326602
0.516	-0.00386493	0.516	-0.00120222	0.516	-0.00429205	0.516	-0.000873169		12.979	0.00978646	12.966	0.0120425	1.029	0.00144082	0.97	0.000323324
0.517	-0.00386062	0.517	-0.00122738	0.517	-0.00428894	0.517	-0.000869039		12.981	0.00978178	12.968	0.012058	1.031	0.00143787	0.971	0.000326828
0.518	-0.00385326	0.518	-0.00123962	0.518	-0.00426793	0.518	-0.000870788		12.982	0.00978236	12.969	0.0120746	1.032	0.0014355	0.973	0.000333836
0.519	-0.00384398	0.519	-0.00127274	0.519	-0.00425964	0.519	-0.000866427		12.984	0.00978989	12.971	0.0120853	1.034	0.00143446	0.974	0.000340277
0.52	-0.00384786	0.52	-0.00133771	0.52	-0.00427323	0.52	-0.000873006		12.985	0.00980022	12.972	0.0120904	1.036	0.00144158	0.976	0.000340639
0.521	-0.00383592	0.521	-0.00138791	0.521	-0.00427854	0.521	-0.000864443		12.987	0.0098206	12.974	0.0120946	1.037	0.00144045	0.977	0.0003345
0.521	-0.00382163	0.521	-0.00142038	0.521	-0.00426739	0.521	-0.000843965		12.988	0.00983446	12.976	0.0121036	1.039	0.0014481	0.979	0.000331944
0.522	-0.00382338	0.522	-0.00142449	0.522	-0.00425914	0.522	-0.000823808		12.99	0.00983463	12.977	0.0121167	1.041	0.00143858	0.981	0.000332882
0.523	-0.00383218	0.523	-0.00143627	0.523	-0.00425509	0.523	-0.000828074		12.992	0.00983625	12.979	0.0121303	1.042	0.00144395	0.982	0.000328726
0.524	-0.00384122	0.524	-0.00145823	0.524	-0.00424926	0.524	-0.000827052		12.993	0.00983094	12.98	0.0121383	1.044	0.00145187	0.984	0.000328646
0.525	-0.0038417	0.525	-0.00146297	0.525	-0.0042453	0.525	-0.000815179		12.995	0.00983342	12.982	0.0121447	1.046	0.00144692	0.985	0.000323455
0.526	-0.0038568	0.526	-0.00148198	0.526	-0.0042269	0.526	-0.000801332		12.996	0.00983524	12.983	0.0121549	1.047	0.00144856	0.987	0.000322866
0.526	-0.00387544	0.526	-0.00152594	0.526	-0.00420522	0.526	-0.000790486		12.998	0.00983877	12.985	0.0121621	1.049	0.00144291	0.988	0.000329137
0.527	-0.003884	0.527	-0.00154289	0.527	-0.0041855	0.527	-0.000782391		13	0.00982235	12.986	0.0121672	1.051	0.00144944	0.99	0.000338006
0.528	-0.00389016	0.528	-0.00154627	0.528	-0.00417396	0.528	-0.000780747		13.001	0.00983845	12.988	0.0121814	1.052	0.00146058	0.992	0.000343332
0.529	-0.00388775	0.529	-0.00154379	0.529	-0.0041891	0.529	-0.000775221		13.003	0.00982651	12.99	0.0121859	1.054	0.00145627	0.993	0.000340708
0.53	-0.00388305	0.53	-0.00154381	0.53	-0.00420121	0.53	-0.000777407		13.004	0.00982927	12.991	0.0122002	1.055	0.00145417	0.995	0.000347415
0.531	-0.00387082	0.53	-0.00155678	0.53	-0.00419708	0.531	-0.000784009		13.006	0.00985187	12.993	0.0122182	1.057	0.00144756	0.996	0.000349231
0.531	-0.0038791	0.531	-0.00157863	0.531	-0.00418932	0.531	-0.000776146		13.007	0.00985247	12.994	0.0122377	1.059	0.00144783	0.998	0.000340881
0.532	-0.00388153	0.532	-0.00161708	0.532	-0.00418718	0.532	-0.000768028		13.009	0.00985769	12.996	0.0122439	1.06	0.00145381	0.999	0.000334175
0.533	-0.00388507	0.533	-0.00164701	0.533	-0.00417681	0.533	-0.000769777		13.011	0.00987577	12.997	0.0122529	1.062	0.00145471	1.001	0.000332211
0.534	-0.00388832	0.534	-0.00166796	0.534	-0.00416883	0.534	-0.000782082		13.012	0.00989116	12.999	0.0122684	1.064	0.00145396	1.002	0.000331
0.535	-0.00389623	0.535	-0.00167391	0.535	-0.00416164	0.535	-0.000794651		13.014	0.00988341	13.001	0.0122892	1.065	0.00145211	1.004	0.000333147
0.536	-0.00389154	0.535	-0.00168524	0.535	-0.00416055	0.536	-0.000791362		13.015	0.00988214	13.002	0.0123094	1.067	0.00145797	1.006	0.000336684
0.536	-0.00388751	0.536	-0.00170078	0.536	-0.00416112	0.536	-0.000787565		13.017	0.00988292	13.004	0.0122982	1.069	0.00146622	1.007	0.000342185
0.537	-0.00389874	0.537	-0.00171509	0.537	-0.00415093	0.537	-0.000788035		13.018	0.00987374	13.005	0.0122954	1.07	0.001467	1.009	0.000342249
0.538	-0.00390785	0.538	-0.00171817	0.538	-0.00413875	0.538	-0.000778942		13.02	0.00987552	13.007	0.0123016	1.072	0.00146319	1.01	0.000333653
0.539	-0.00392117	0.539	-0.00174217	0.539	-0.00413307	0.539	-0.000768124		13.022	0.00987351	13.008	0.0123013	1.074	0.00146418	1.012	0.000330122
0.54	-0.00394074	0.54	-0.00175816	0.54	-0.00412019	0.54	-0.000760601		13.023	0.00986986	13.01	0.0123015	1.075	0.00147153	1.013	0.000333198
0.541	-0.00394128	0.54	-0.00176508	0.54	-0.00410418	0.541	-0.000767645		13.025	0.00983941	13.011	0.0123012	1.077	0.00147504	1.015	0.000335539
0.541	-0.00393816	0.541	-0.00176475	0.541	-0.00409728	0.541	-0.00076735		13.026	0.00982455	13.013	0.0123065	1.079	0.00147702	1.017	0.000334019
0.542	-0.00392897	0.542	-0.00176478	0.542	-0.00409384	0.542	-0.000764411		13.028	0.00983038	13.015	0.0123141	1.08	0.00148294	1.018	0.000332343
0.543	-0.00393224	0.543	-0.00178674	0.543	-0.00408215	0.543	-0.000764951		13.03	0.00980754	13.016	0.0123251	1.082	0.00148453	1.02	0.0003312
0.544	-0.00393751	0.544	-0.00182482	0.544	-0.00407231	0.544	-0.000769131		13.031	0.00979375	13.018	0.0123264	1.084	0.00148464	1.021	0.000323471
0.545	-0.00395468	0.545	-0.00184587	0.545	-0.00405796	0.545	-0.000772508		13.033	0.00979265	13.019	0.0123321	1.085	0.0014786	1.023	0.000316674
0.546	-0.00397681	0.545	-0.00184466	0.545	-0.00405643	0.546	-0.000768295		13.034	0.00981551	13.021	0.0123462	1.087	0.00147058	1.024	0.000318067
0.546	-0.0039814	0.546	-0.00185624	0.546	-0.00405606	0.546	-0.000756926		13.036	0.00983592	13.022	0.0123552	1.089	0.00146397	1.026	0.000316732
0.547	-0.00400381	0.547	-0.00187517	0.547	-0.00403999	0.547	-0.000755665		13.037	0.00985703	13.024	0.0123649	1.09	0.00146291	1.027	0.000311773
0.548	-0.00401892	0.548	-0.00186802	0.548	-0.00401922	0.548	-0.000755264		13.039	0.0098529	13.025	0.012375	1.092	0.00146536	1.029	0.000311625
0.549	-0.00401883	0.549	-0.00185616	0.549	-0.00400066	0.549	-0.000765673		13.041	0.00986926	13.027	0.0123814	1.094	0.00146616	1.031	0.000309103
0.55	-0.00401565	0.55	-0.00187192	0.55	-0.00398695	0.55	-0.000773921		13.042	0.00987577	13.029	0.0123951	1.095	0.00146953	1.032	0.000308053
0.551	-0.00399719	0.55	-0.00190287	0.55	-0.00397936	0.551	-0.000779418		13.044	0.00985509	13.03	0.0123964	1.097	0.00146738	1.034	0.000308936
0.551	-0.00398939	0.551	-0.00190542	0.551	-0.00396965	0.551	-0.000789382		13.045	0.00985896	13.032	0.0124	1.099	0.0014672	1.035	0.000308226
0.552	-0.00398471	0.552	-0.00192246	0.552	-0.00394436	0.552	-0.000805516		13.047	0.00986654	13.033	0.0124116	1.1	0.00146309	1.037	0.000304887
0.553	-0.00398211	0.553	-0.00192478	0.553	-0.00392688	0.553	-0.000798911		13.048	0.00987678	13.035	0.0124117	1.102	0.00146143	1.038	0.000299463
0.554	-0.00399093	0.554	-0.00192404	0.554	-0.00391798	0.554	-0.000799807		13.05	0.00990437	13.036	0.0124095	1.104	0.00146106	1.04	0.000288589
0.555	-0.00401081	0.555	-0.00192722	0.555	-0.00392267	0.555	-0.000814519		13.052	0.00991912	13.038	0.0124143	1.105	0.00145688	1.042	0.000280756
0.556	-0.0040486	0.555	-0.00192377	0.555	-0.0039323	0.556	-0.000816315		13.053	0.00992405	13.039	0.0124287	1.107	0.00145298	1.043	0.000273346
0.556	-0.00407292	0.556	-0.00190484	0.556	-0.00392035	0.556	-0.000827438		13.055	0.00993698	13.041	0.0124366	1.109	0.00145508	1.045	0.000263933
0.557	-0.00407482	0.557	-0.00186038	0.557	-0.00390298	0.557	-0.000823666		13.056	0.00993394	13.043	0.0124493	1.11	0.00145124	1.046	0.000256709
0.558	-0.00408346	0.558	-0.0018348	0.558	-0.00389212	0.558	-0.00083046		13.058	0.00993195	13.044	0.0124578	1.112	0.00144809	1.048	0.000246373
0.559	-0.00409227	0.559	-0.00182295	0.559	-0.00387582	0.559	-0.000824358		13.059	0.00992546	13.046	0.0124553	1.114	0.00144596	1.049	0.000237898
0.56	-0.00409767	0.56	-0.00183017	0.56	-0.00387473	0.56	-0.000828606		13.061	0.00991566	13.047	0.0124609	1.115	0.00144051	1.051	0.000226064
0.561	-0.00411053	0.56	-0.00182151	0.56	-0.00387371	0.561	-0.000831518		13.063	0.0099161	13.049	0.0124598	1.117	0.00143029	1.052	0.000217739
0.561	-0.00413017	0.561	-0.0017877	0.561	-0.00385258	0.561	-0.000837087		13.064	0.00992674	13.05	0.012464	1.118	0.00142172	1.054	0.000215514
0.562	-0.00414093	0.562	-0.00176464	0.562	-0.00383323	0.562	-0.000834909		13.066	0.00993051	13.052	0.0124759	1.12	0.00142174	1.056	0.000219726
0.563	-0.00415055	0.563	-0.00174446	0.563	-0.00382209	0.563	-0.00084619		13.067	0.00992805	13.053	0.0124897	1.122	0.00141652	1.057	0.000218487
0.564	-0.00416866	0.564	-0.00175526	0.564	-0.00381411	0.564	-0.000863257		13.069	0.00992486	13.055	0.0125109	1.123	0.00141078	1.059	0.000214421
0.565	-0.00416696	0.565	-0.00176365	0.565	-0.00380382	0.565	-0.000851338		13.071	0.00992841	13.057	0.0125192	1.125	0.00140376	1.06	0.000213642
0.566	-0.00415529	0.565	-0.00172822	0.565	-0.00379094	0.566	-0.00085045		13.072	0.00993689	13.058	0.0125237	1.127	0.00139686	1.062	0.000216919
0.566	-0.00415294	0.566	-0.00168633	0.566	-0.00378059	0.566	-0.000859024		13.074	0.00995258	13.06	0.0125316	1.128	0.00139902	1.063	0.00021814
0.567	-0.0041521	0.567	-0.00167342	0.567	-0.00378091	0.567	-0.000857407		13.075	0.0099627	13.061	0.0125455	1.13	0.00139928	1.065	0.000212251
0.568	-0.00414981	0.568	-0.00167052	0.568	-0.00377799	0.568	-0.00086924		13.077	0.00996717	13.063	0.012551	1.132	0.00139948	1.067	0.000209178
0.569	-0.00416064	0.569	-0.00167363	0.569	-0.00375518	0.569	-0.000880488		13.078	0.00996913	13.064	0.0125626	1.133	0.00139349	1.068	0.000208599
0.57	-0.00416856	0.57	-0.00165937	0.57	-0.00373206	0.57	-0.000867663		13.08	0.00995386	13.066	0.0125756	1.135	0.00138116	1.07	0.000203972
0.571	-0.00417985	0.57	-0.00164508	0.57	-0.00369126	0.571	-0.000874259		13.082	0.00995385	13.068	0.0125915	1.137	0.00137739	1.071	0.00020962
0.571	-0.00420043	0.571	-0.00165659	0.571	-0.00364789	0.571	-0.000873239		13.083	0.00995683	13.069	0.0126028	1.138	0.00138143	1.073	0.000216506
0.572	-0.00421597	0.572	-0.00165999	0.572	-0.00361873	0.572	-0.000870615		13.085	0.00993866	13.071	0.0126063	1.14	0.00138036	1.074	0.000202233
0.573	-0.00422074	0.573	-0.0016522	0.573	-0.00359551	0.573	-0.000884322		13.086	0.0099404	13.072	0.0126088	1.142	0.0013716	1.076	0.000193319
0.574	-0.00423555	0.574	-0.0016415	0.574	-0.00356129	0.574	-0.000900364		13.088	0.00992964	13.074	0.012608	1.143	0.00136383	1.077	0.000193173
0.575	-0.00425387	0.575	-0.00162089	0.575	-0.00352891	0.575	-0.000909292		13.089	0.00993988	13.075	0.0126081	1.145	0.00135993	1.079	0.000185695
0.576	-0.00423844	0.575	-0.00160634	0.575	-0.0034996	0.575	-0.000904833		13.091	0.00994139	13.077	0.0126139	1.147	0.00136251	1.081	0.000177607
0.576	-0.00422354	0.576	-0.0015904	0.576	-0.00347642	0.576	-0.000906345		13.093	0.00995849	13.078	0.0126186	1.148	0.00135929	1.082	0.000167535
0.577	-0.00421911	0.577	-0.00158023	0.577	-0.00344822	0.577	-0.000911051		13.094	0.00995896	13.08	0.0126219	1.15	0.00134963	1.084	0.000158684
0.578	-0.00423082	0.578	-0.00157803	0.578	-0.00340263	0.578	-0.000923196		13.096	0.00995525	13.082	0.0126397	1.152	0.00133764	1.085	0.000147761
0.579	-0.00423339	0.579	-0.0015796	0.579	-0.00336308	0.579	-0.000933882		13.097	0.0099683	13.083	0.0126572	1.153	0.00133569	1.087	0.000139491
0.58	-0.00422423	0.58	-0.00159557	0.58	-0.00333754	0.58	-0.000944494		13.099	0.00997567	13.085	0.012672	1.155	0.00133398	1.088	0.00013728
0.581	-0.00421485	0.58	-0.00159602	0.58	-0.00331386	0.58	-0.000938247		13.101	0.00996107	13.086	0.0126897	1.157	0.00132669	1.09	0.00014063
0.581	-0.00421843	0.581	-0.00158076	0.581	-0.00328023	0.581	-0.000943356		13.102	0.00996329	13.088	0.0127087	1.158	0.00131925	1.092	0.000137423
0.582	-0.00422525	0.582	-0.00156769	0.582	-0.00322986	0.582	-0.000940813		13.104	0.00999982	13.089	0.0127159	1.16	0.00131329	1.093	0.000134709
0.583	-0.0042335	0.583	-0.00155784	0.583	-0.00317273	0.583	-0.00094428		13.105	0.0100175	13.091	0.0127153	1.162	0.00130659	1.095	0.000136323
0.584	-0.00425978	0.584	-0.00154485	0.584	-0.00312129	0.584	-0.000963223		13.107	0.0100234	13.092	0.0127231	1.163	0.0012978	1.096	0.000132353
0.585	-0.00426822	0.585	-0.00152585	0.585	-0.00307497	0.585	-0.000969362		13.108	0.0100239	13.094	0.0127331	1.165	0.00129132	1.098	0.000127117
0.585	-0.00427478	0.585	-0.00150744	0.585	-0.00303265	0.585	-0.000968805		13.11	0.0100288	13.096	0.0127359	1.167	0.00128703	1.099	0.00012064
0.586	-0.00426594	0.586	-0.00147502	0.586	-0.00298548	0.586	-0.000971331		13.112	0.010023	13.097	0.01274	1.168	0.00128792	1.101	0.000119388
0.587	-0.00424601	0.587	-0.00144704	0.587	-0.0029305	0.587	-0.000982982		13.113	0.0100125	13.099	0.0127404	1.17	0.00128392	1.102	0.000114723
0.588	-0.00424522	0.588	-0.00141113	0.588	-0.00286548	0.588	-0.000993739		13.115	0.0100067	13.1	0.0127454	1.172	0.00127825	1.104	0.000106172
0.589	-0.00424378	0.589	-0.0013764	0.589	-0.0028024	0.589	-0.000999807		13.116	0.0100162	13.102	0.0127556	1.173	0.00127263	1.106	0.00010693
0.59	-0.00424793	0.59	-0.00136154	0.59	-0.00274128	0.59	-0.00100378		13.118	0.0100122	13.103	0.0127628	1.175	0.00127245	1.107	0.000105187
0.59	-0.00427112	0.59	-0.00135742	0.59	-0.00269116	0.59	-0.000994618		13.119	0.0100071	13.105	0.0127664	1.176	0.00126258	1.109	0.000103624
0.591	-0.00427555	0.591	-0.00134832	0.591	-0.00263923	0.591	-0.00100276		13.121	0.0100012	13.106	0.0127685	1.178	0.00125064	1.11	0.000101423
0.592	-0.00428151	0.592	-0.00132492	0.592	-0.00258032	0.592	-0.00100947		13.123	0.010005	13.108	0.0127715	1.18	0.00124402	1.112	9.45775e-05
0.593	-0.00428124	0.593	-0.00132035	0.593	-0.00252242	0.593	-0.00102009		13.124	0.0100064	13.11	0.0127763	1.181	0.00123991	1.113	9.22725e-05
0.594	-0.00429523	0.594	-0.00129781	0.594	-0.00246392	0.594	-0.0010098		13.126	0.0100047	13.111	0.0127766	1.183	0.00123828	1.115	8.76607e-05
0.595	-0.00430054	0.595	-0.00127166	0.595	-0.00239837	0.595	-0.00100372		13.127	0.0100027	13.113	0.0127821	1.185	0.00123214	1.117	8.45291e-05
0.595	-0.00429052	0.595	-0.00125935	0.595	-0.00231441	0.595	-0.00100327		13.129	0.00999005	13.114	0.0128007	1.186	0.00122734	1.118	8.11558e-05
0.596	-0.00429035	0.596	-0.00123697	0.596	-0.00220947	0.596	-0.00100376		13.131	0.00997945	13.116	0.0128093	1.188	0.0012251	1.12	8.22916e-05
0.597	-0.00427042	0.597	-0.00121898	0.597	-0.00211987	0.597	-0.00101463		13.132	0.00997684	13.117	0.0128005	1.19	0.00121816	1.121	7.92718e-05
0.598	-0.00424462	0.598	-0.00121352	0.598	-0.00205259	0.598	-0.00101775		13.134	0.00996898	13.119	0.012798	1.191	0.00120705	1.123	8.11433e-05
0.599	-0.0042629	0.599	-0.00122737	0.599	-0.00198822	0.599	-0.00102975		13.135	0.00997548	13.12	0.012805	1.193	0.00120469	1.124	7.60457e-05
0.6	-0.00426026	0.6	-0.00124355	0.6	-0.00191718	0.6	-0.00103189		13.137	0.0099756	13.122	0.0128119	1.195	0.00120411	1.126	7.29852e-05
0.6	-0.00425769	0.6	-0.00124565	0.6	-0.0018389	0.6	-0.00104456		13.138	0.00996628	13.124	0.0128186	1.196	0.00120359	1.127	7.09281e-05
0.601	-0.00426305	0.601	-0.0012334	0.601	-0.00176252	0.601	-0.00104651		13.14	0.00997964	13.125	0.0128208	1.198	0.00120404	1.129	5.88199e-05
0.602	-0.00426846	0.602	-0.00118295	0.602	-0.00169576	0.602	-0.00105189		13.142	0.009982	13.127	0.0128239	1.2	0.00120898	1.131	5.8756e-05
0.603	-0.00426487	0.603	-0.00115645	0.603	-0.00163347	0.603	-0.00105396		13.143	0.00995804	13.128	0.0128305	1.201	0.0012047	1.132	5.66817e-05
0.604	-0.00427747	0.604	-0.00115314	0.604	-0.00154965	0.604	-0.00105681		13.145	0.00993708	13.13	0.0128276	1.203	0.00119509	1.134	4.99346e-05
0.605	-0.0042893	0.605	-0.0011723	0.605	-0.0014718	0.605	-0.00107383		13.146	0.00992443	13.131	0.0128172	1.205	0.00119047	1.135	4.65198e-05
0.605	-0.00430002	0.605	-0.00117041	0.605	-0.00139281	0.605	-0.00108322		13.148	0.00993284	13.133	0.0128083	1.206	0.00118618	1.137	4.32417e-05
0.606	-0.00432167	0.606	-0.00116255	0.606	-0.00132872	0.606	-0.00109092		13.149	0.0099134	13.135	0.0128045	1.208	0.00118149	1.138	4.6531e-05
0.607	-0.00435341	0.607	-0.00119529	0.607	-0.00126594	0.607	-0.00110039		13.151	0.00990505	13.136	0.0128053	1.21	0.00117822	1.14	4.22426e-05
0.608	-0.00438471	0.608	-0.00121789	0.608	-0.00119472	0.608	-0.00110937		13.153	0.00990186	13.138	0.0128044	1.211	0.00117775	1.142	3.08345e-05
0.609	-0.00439188	0.609	-0.00122861	0.609	-0.001115	0.609	-0.0011292		13.154	0.00989575	13.139	0.0128032	1.213	0.0011763	1.143	2.41013e-05
0.61	-0.0043838	0.61	-0.0012081	0.61	-0.00103504	0.61	-0.00113778		13.156	0.0099069	13.141	0.0128005	1.215	0.00117549	1.145	1.85757e-05
0.61	-0.00437479	0.61	-0.00119261	0.61	-0.000960283	0.61	-0.00114257		13.157	0.00991928	13.142	0.0127974	1.216	0.00117826	1.146	1.65157e-06
0.611	-0.00438734	0.611	-0.0011927	0.611	-0.000885348	0.611	-0.00114609		13.159	0.00993239	13.144	0.0127912	1.218	0.00119054	1.148	-3.69706e-06
0.612	-0.00437423	0.612	-0.00119845	0.612	-0.000802581	0.612	-0.00114399		13.16	0.00994821	13.145	0.0127841	1.22	0.00119545	1.149	-8.91373e-06
0.613	-0.00436203	0.613	-0.00116941	0.613	-0.000715989	0.613	-0.00115989		13.162	0.00995911	13.147	0.0127791	1.221	0.00119311	1.151	-1.74512e-05
0.614	-0.00436217	0.614	-0.00116465	0.614	-0.000633897	0.614	-0.001165		13.164	0.00996906	13.149	0.0127758	1.223	0.00119894	1.152	-8.20944e-06
0.615	-0.00436484	0.615	-0.00115158	0.615	-0.000566616	0.615	-0.00117241		13.165	0.0099687	13.15	0.0127695	1.225	0.0012048	1.154	-1.01e-06
0.615	-0.00435106	0.615	-0.00112906	0.615	-0.000501017	0.615	-0.00117073		13.167	0.00996146	13.152	0.012765	1.226	0.0012091	1.156	-1.99174e-06
0.616	-0.00432798	0.616	-0.00111479	0.616	-0.000427393	0.616	-0.00117513		13.168	0.00996671	13.153	0.0127633	1.228	0.0012136	1.157	-1.63565e-06
0.617	-0.00432459	0.617	-0.00110024	0.617	-0.000347241	0.617	-0.00118896		13.17	0.00996459	13.155	0.0127628	1.23	0.00121823	1.159	-5.12967e-06
0.618	-0.00432281	0.618	-0.00107318	0.618	-0.000272075	0.618	-0.00119562		13.172	0.00996812	13.156	0.0127568	1.231	0.00122291	1.16	-9.43964e-06
0.619	-0.0043265	0.619	-0.00104574	0.619	-0.000210789	0.619	-0.00120381		13.173	0.00998866	13.158	0.0127443	1.233	0.00122996	1.162	-1.20243e-05
0.62	-0.00432088	0.62	-0.00102401	0.62	-0.000155787	0.62	-0.00118948		13.175	0.0100084	13.159	0.012728	1.235	0.00123387	1.163	-1.07985e-05
0.62	-0.00431534	0.62	-0.00100205	0.62	-0.000111282	0.62	-0.00119059		13.176	0.0100072	13.161	0.012719	1.236	0.00122973	1.165	-1.16753e-05
0.621	-0.00432468	0.621	-0.000982378	0.621	-6.1266e-05	0.621	-0.00118741		13.178	0.0099991	13.163	0.0127122	1.238	0.00122631	1.167	-4.99876e-06
0.622	-0.00432831	0.622	-0.000946311	0.622	-6.89102e-06	0.622	-0.00120411		13.179	0.0100124	13.164	0.0127014	1.239	0.00122979	1.168	-1.29035e-05
0.623	-0.00431747	0.623	-0.000937624	0.623	2.83657e-05	0.623	-0.00120531		13.181	0.0100164	13.166	0.0126937	1.241	0.00123108	1.17	-1.38604e-05
0.624	-0.00430172	0.624	-0.000932328	0.624	5.21575e-05	0.624	-0.00121402		13.183	0.0100127	13.167	0.0126848	1.243	0.00123267	1.171	-1.19159e-05
0.625	-0.00430378	0.625	-0.000915971	0.625	8.17964e-05	0.625	-0.00121702		13.184	0.0100073	13.169	0.0126812	1.244	0.00123703	1.173	-2.614e-05
0.625	-0.00430466	0.625	-0.000908823	0.625	0.000121086	0.625	-0.00119732		13.186	0.0100028	13.17	0.0126936	1.246	0.00123949	1.174	-3.16912e-05
0.626	-0.00430089	0.626	-0.000916606	0.626	0.000150524	0.626	-0.00120428		13.187	0.00999748	13.172	0.0126816	1.248	0.00124119	1.176	-3.70567e-05
0.627	-0.00429625	0.627	-0.000908893	0.627	0.000202269	0.627	-0.00121296		13.189	0.00998117	13.173	0.0126757	1.249	0.00124302	1.177	-3.8593e-05
0.628	-0.00429301	0.628	-0.000920625	0.628	0.000253072	0.628	-0.00121081		13.19	0.00995895	13.175	0.0126765	1.251	0.00124787	1.179	-3.73279e-05
0.629	-0.00429349	0.629	-0.000919269	0.629	0.000292119	0.629	-0.00120187		13.192	0.00995006	13.177	0.0126728	1.253	0.00125139	1.181	-3.40667e-05
0.63	-0.00428904	0.63	-0.000912803	0.63	0.000323206	0.63	-0.00119529		13.194	0.00994122	13.178	0.0126677	1.254	0.00125658	1.182	-2.55899e-05
0.63	-0.00428639	0.63	-0.000909012	0.63	0.000349138	0.63	-0.00119568		13.195	0.00991472	13.18	0.0126543	1.256	0.00126442	1.184	-3.05867e-05
0.631	-0.00428815	0.631	-0.000880127	0.631	0.000374334	0.631	-0.00119494		13.197	0.00988213	13.181	0.0126456	1.258	0.00126236	1.185	-3.56669e-05
0.632	-0.00427555	0.632	-0.00086595	0.632	0.000412485	0.632	-0.00119924		13.198	0.00985568	13.183	0.0126339	1.259	0.00127178	1.187	-3.6383e-05
0.633	-0.00427267	0.633	-0.000862931	0.633	0.000453463	0.633	-0.001201		13.2	0.00985937	13.184	0.0126235	1.261	0.00127657	1.188	-3.34597e-05
0.634	-0.00428367	0.634	-0.000847809	0.634	0.000488522	0.634	-0.00119835		13.202	0.0098539	13.186	0.0126111	1.263	0.00128106	1.19	-3.28545e-05
0.635	-0.00429147	0.635	-0.000830698	0.635	0.000529826	0.635	-0.00118867		13.203	0.00985931	13.187	0.0126085	1.264	0.00127957	1.192	-3.3973e-05
0.635	-0.00428587	0.635	-0.000830522	0.635	0.000552984	0.635	-0.00118588		13.205	0.00986327	13.189	0.012613	1.266	0.00127959	1.193	-3.33558e-05
0.636	-0.0042852	0.636	-0.000832932	0.636	0.000568952	0.636	-0.00120066		13.206	0.00984913	13.191	0.0126036	1.268	0.00128152	1.195	-3.62729e-05
0.637	-0.00429953	0.637	-0.00082729	0.637	0.000576646	0.637	-0.00120717		13.208	0.00984429	13.192	0.0125876	1.269	0.00128734	1.196	-3.89164e-05
0.638	-0.00429513	0.638	-0.000803361	0.638	0.000571546	0.638	-0.00120513		13.209	0.0098384	13.194	0.0125732	1.271	0.00129262	1.198	-4.31374e-05
0.639	-0.00429455	0.639	-0.000775988	0.639	0.000564252	0.639	-0.00119434		13.211	0.00982478	13.195	0.0125695	1.273	0.00129595	1.199	-4.78894e-05
0.64	-0.00431179	0.64	-0.000748522	0.64	0.000572913	0.64	-0.00118556		13.213	0.00982267	13.197	0.0125606	1.274	0.00129943	1.201	-4.85964e-05
0.64	-0.00431142	0.64	-0.0007116	0.64	0.000577226	0.64	-0.00118527		13.214	0.00981614	13.198	0.0125514	1.276	0.00129801	1.202	-4.44287e-05
0.641	-0.00431931	0.641	-0.000676533	0.641	0.000577934	0.641	-0.00118891		13.216	0.00980206	13.2	0.0125399	1.278	0.00129692	1.204	-3.50279e-05
0.642	-0.00432939	0.642	-0.000644068	0.642	0.000571782	0.642	-0.00119159		13.217	0.00980013	13.202	0.0125289	1.279	0.00129334	1.206	-3.24302e-05
0.643	-0.00433221	0.643	-0.00061293	0.643	0.000573113	0.643	-0.00118762		13.219	0.00980489	13.203	0.0125248	1.281	0.00129403	1.207	-2.78603e-05
0.644	-0.00434321	0.644	-0.00060963	0.644	0.000577012	0.644	-0.00118315		13.22	0.00981389	13.205	0.0125237	1.283	0.00129554	1.209	-2.64352e-05
0.645	-0.00434935	0.645	-0.000593488	0.645	0.00057646	0.645	-0.00117384		13.222	0.00983062	13.206	0.0125125	1.284	0.00130501	1.21	-2.40211e-05
0.645	-0.00435747	0.645	-0.00055045	0.645	0.000574378	0.645	-0.00117306		13.224	0.0098464	13.208	0.0125096	1.286	0.00131396	1.212	-1.6968e-05
0.646	-0.00435524	0.646	-0.000507935	0.646	0.000577572	0.646	-0.00116387		13.225	0.00985105	13.209	0.0125155	1.288	0.00132215	1.213	-1.29549e-05
0.647	-0.00434425	0.647	-0.000472363	0.647	0.000582497	0.647	-0.00115288		13.227	0.00985577	13.211	0.0125112	1.289	0.00132489	1.215	-1.32006e-05
0.648	-0.00432251	0.648	-0.000459443	0.648	0.000589039	0.648	-0.00114845		13.228	0.00988191	13.212	0.0125016	1.291	0.00133273	1.217	-2.87484e-05
0.649	-0.00431584	0.649	-0.000426562	0.649	0.000587199	0.649	-0.00114142		13.23	0.0098962	13.214	0.0124934	1.293	0.00134212	1.218	-3.34212e-05
0.65	-0.00430002	0.65	-0.000382174	0.65	0.000570754	0.65	-0.0011392		13.232	0.00990423	13.216	0.0124857	1.294	0.00134638	1.22	-3.86025e-05
0.65	-0.00430054	0.65	-0.000343835	0.65	0.000552957	0.65	-0.00112559		13.233	0.00990314	13.217	0.0124814	1.296	0.00134743	1.221	-3.92019e-05
0.651	-0.00430051	0.651	-0.00031088	0.651	0.000536652	0.651	-0.00110528		13.235	0.00987426	13.219	0.0124703	1.298	0.00134624	1.223	-3.99361e-05
0.652	-0.00431288	0.652	-0.000291989	0.652	0.000515389	0.652	-0.00109677		13.236	0.00984771	13.22	0.0124593	1.299	0.00134136	1.224	-3.357e-05
0.653	-0.00431509	0.653	-0.000273279	0.653	0.000495689	0.653	-0.00110689		13.238	0.00984588	13.222	0.012462	1.301	0.00133496	1.226	-3.54929e-05
0.654	-0.00432105	0.654	-0.000243948	0.654	0.000470122	0.654	-0.00111803		13.239	0.0098341	13.223	0.0124614	1.302	0.00132933	1.227	-4.56394e-05
0.655	-0.00432941	0.655	-0.000236781	0.655	0.000439711	0.655	-0.00110751		13.241	0.00982474	13.225	0.0124634	1.304	0.00132412	1.229	-5.07718e-05
0.655	-0.0043261	0.655	-0.000224504	0.655	0.000407509	0.655	-0.00110796		13.243	0.00981607	13.226	0.0124624	1.306	0.00132121	1.231	-5.72508e-05
0.656	-0.00433472	0.656	-0.000192393	0.656	0.000379563	0.656	-0.00109901		13.244	0.00982141	13.228	0.0124558	1.307	0.00131877	1.232	-6.41814e-05
0.657	-0.00434551	0.657	-0.000159542	0.657	0.000352565	0.657	-0.00108209		13.246	0.00982794	13.23	0.0124507	1.309	0.00131049	1.234	-6.56704e-05
0.658	-0.00436294	0.658	-0.000130886	0.658	0.000307454	0.658	-0.00106538		13.247	0.00981246	13.231	0.0124555	1.311	0.00130749	1.235	-6.78543e-05
0.659	-0.00436866	0.659	-0.000102404	0.659	0.000276823	0.659	-0.00105331		13.249	0.00980583	13.233	0.012453	1.312	0.00130338	1.237	-6.80411e-05
0.66	-0.00438001	0.66	-6.90338e-05	0.66	0.000251336	0.66	-0.00103587		13.25	0.00979276	13.234	0.0124445	1.314	0.00130007	1.238	-6.59017e-05
0.66	-0.00439046	0.66	-5.13575e-05	0.66	0.000228376	0.66	-0.00101208		13.252	0.00978235	13.236	0.0124474	1.316	0.00129727	1.24	-6.58565e-05
0.661	-0.00441499	0.661	-4.81188e-05	0.661	0.00019881	0.661	-0.00100318		13.254	0.00978741	13.237	0.0124526	1.317	0.00129401	1.242	-6.87198e-05
0.662	-0.0044135	0.662	-3.34092e-05	0.662	0.000172147	0.662	-0.000997925		13.255	0.00979152	13.239	0.0124452	1.319	0.00129626	1.243	-6.93429e-05
0.663	-0.00440141	0.663	-3.13079e-05	0.663	0.000155948	0.663	-0.000991515		13.257	0.00977439	13.24	0.0124343	1.321	0.00130076	1.245	-7.38699e-05
0.664	-0.00440064	0.664	-4.06206e-05	0.664	0.000132706	0.664	-0.00098351		13.258	0.00975313	13.242	0.0124234	1.322	0.00130322	1.246	-7.24548e-05
0.665	-0.00439341	0.664	-2.43688e-05	0.665	0.000121744	0.665	-0.000977998		13.26	0.00973643	13.244	0.0124153	1.324	0.00130547	1.248	-7.1405e-05
0.665	-0.00440166	0.665	-1.48121e-06	0.665	0.000120994	0.665	-0.000973256		13.261	0.0097296	13.245	0.0124055	1.326	0.00131011	1.249	-7.11554e-05
0.666	-0.00439674	0.666	5.58355e-06	0.666	0.00011644	0.666	-0.000968608		13.263	0.00972302	13.247	0.0124101	1.327	0.00131101	1.251	-6.46454e-05
0.667	-0.00438853	0.667	8.65658e-06	0.667	0.000107914	0.667	-0.000971896		13.265	0.00972178	13.248	0.0123914	1.329	0.00130621	1.252	-6.08746e-05
0.668	-0.00439719	0.668	-6.24052e-06	0.668	0.00010949	0.668	-0.000959972		13.266	0.00972668	13.25	0.0123865	1.331	0.00130363	1.254	-6.18731e-05
0.669	-0.00440971	0.669	-1.16321e-05	0.669	0.000106982	0.669	-0.000951957		13.268	0.00973996	13.251	0.012377	1.332	0.00130148	1.256	-6.02502e-05
0.67	-0.00440737	0.669	-2.52066e-05	0.67	8.24448e-05	0.67	-0.000954242		13.269	0.00975902	13.253	0.0123649	1.334	0.00129418	1.257	-5.49477e-05
0.67	-0.00440821	0.67	-4.25727e-05	0.67	5.65101e-05	0.67	-0.000949435		13.271	0.00976029	13.254	0.0123504	1.336	0.00128822	1.259	-6.03585e-05
0.671	-0.0044133	0.671	-4.66721e-05	0.671	3.89759e-05	0.671	-0.000936914		13.273	0.00976181	13.256	0.0123361	1.337	0.00128584	1.26	-7.08089e-05
0.672	-0.00441304	0.672	-5.92136e-05	0.672	2.49894e-05	0.672	-0.000930657		13.274	0.00977935	13.258	0.0123306	1.339	0.00128383	1.262	-6.89234e-05
0.673	-0.00440829	0.673	-8.31077e-05	0.673	-6.70912e-06	0.673	-0.000933588		13.276	0.00980779	13.259	0.0123181	1.341	0.00128525	1.263	-6.49484e-05
0.674	-0.00440577	0.674	-8.46767e-05	0.674	-4.1367e-05	0.674	-0.000932059		13.277	0.00982326	13.261	0.0123115	1.342	0.00127988	1.265	-6.32149e-05
0.675	-0.0044115	0.674	-8.08697e-05	0.675	-7.99614e-05	0.675	-0.000926459		13.279	0.00982161	13.262	0.0123049	1.344	0.00127632	1.267	-6.92661e-05
0.675	-0.00442009	0.675	-7.95026e-05	0.675	-0.000101858	0.675	-0.000926709		13.28	0.00982187	13.264	0.0123147	1.346	0.00127365	1.268	-7.47351e-05
0.676	-0.00443909	0.676	-6.9838e-05	0.676	-0.000121163	0.676	-0.000925492		13.282	0.00981586	13.265	0.0123135	1.347	0.00127368	1.27	-7.58191e-05
0.677	-0.0044512	0.677	-5.75877e-05	0.677	-0.00013806	0.677	-0.000925769		13.284	0.00981362	13.267	0.0123015	1.349	0.00127216	1.271	-7.16081e-05
0.678	-0.00446206	0.678	-8.2425e-05	0.678	-0.000151627	0.678	-0.000919256		13.285	0.00982287	13.269	0.0122984	1.351	0.00127162	1.273	-6.85378e-05
0.679	-0.00446922	0.679	-9.35606e-05	0.679	-0.000162647	0.679	-0.000917518		13.287	0.00982725	13.27	0.0122972	1.352	0.00126938	1.274	-6.15546e-05
0.68	-0.00447479	0.679	-0.000101978	0.679	-0.000184425	0.68	-0.000911451		13.288	0.00982908	13.272	0.0122932	1.354	0.00126959	1.276	-4.66057e-05
0.68	-0.00448925	0.68	-0.00010839	0.68	-0.000193293	0.68	-0.000908484		13.29	0.00983498	13.273	0.012294	1.356	0.00126941	1.277	-3.66703e-05
0.681	-0.00449894	0.681	-0.000123329	0.681	-0.000205047	0.681	-0.000911985		13.291	0.00984081	13.275	0.0122967	1.357	0.00126977	1.279	-3.264e-05
0.682	-0.00451299	0.682	-0.00014229	0.682	-0.000207932	0.682	-0.000910987		13.293	0.00984933	13.276	0.0122919	1.359	0.00127166	1.281	-2.88478e-05
0.683	-0.00451507	0.683	-0.000153775	0.683	-0.000208194	0.683	-0.000900208		13.295	0.00986413	13.278	0.012288	1.361	0.00126953	1.282	-2.76987e-05
0.684	-0.00452117	0.684	-0.000164882	0.684	-0.000219336	0.684	-0.000886687		13.296	0.00986758	13.279	0.0122828	1.362	0.0012706	1.284	-2.28121e-05
0.685	-0.00452926	0.684	-0.00018059	0.684	-0.000230104	0.685	-0.00088502		13.298	0.00985085	13.281	0.012272	1.364	0.00126652	1.285	-1.34512e-05
0.685	-0.00450954	0.685	-0.000189157	0.685	-0.000233134	0.685	-0.000881825		13.299	0.00984772	13.283	0.0122538	1.365	0.00126469	1.287	-4.12722e-06
0.686	-0.00449367	0.686	-0.000214492	0.686	-0.000255799	0.686	-0.000879137		13.301	0.00985737	13.284	0.0122401	1.367	0.00125877	1.288	-1.02863e-06
0.687	-0.00448912	0.687	-0.000236865	0.687	-0.000271787	0.687	-0.000888544		13.303	0.00986294	13.286	0.012233	1.369	0.00125807	1.29	1.49733e-06
0.688	-0.00449137	0.688	-0.000234562	0.688	-0.000278652	0.688	-0.000890667		13.304	0.00986786	13.287	0.0122248	1.37	0.00125365	1.292	5.42302e-06
0.689	-0.0044967	0.689	-0.000243332	0.689	-0.000299375	0.689	-0.000885612		13.306	0.0098582	13.289	0.0122166	1.372	0.00125323	1.293	8.07653e-06
0.69	-0.00449918	0.689	-0.000237099	0.689	-0.000318305	0.69	-0.000885016		13.307	0.00984016	13.29	0.0122054	1.374	0.0012525	1.295	1.53935e-05
0.69	-0.00449831	0.69	-0.000210008	0.69	-0.000331018	0.69	-0.000887791		13.309	0.00981757	13.292	0.0122007	1.375	0.00124275	1.296	2.09556e-05
0.691	-0.00449831	0.691	-0.000198865	0.691	-0.000332106	0.691	-0.000882387		13.31	0.00980932	13.293	0.0122026	1.377	0.00123505	1.298	2.1349e-05
0.692	-0.00449423	0.692	-0.00021408	0.692	-0.000319019	0.692	-0.000875712		13.312	0.00980785	13.295	0.0121932	1.379	0.00123154	1.299	1.93805e-05
0.693	-0.0045083	0.693	-0.000233375	0.693	-0.00032315	0.693	-0.000882829		13.314	0.009827	13.297	0.0121865	1.38	0.00123532	1.301	1.78696e-05
0.694	-0.00452802	0.694	-0.000230053	0.694	-0.000339552	0.694	-0.000892053		13.315	0.00981084	13.298	0.0121832	1.382	0.00123206	1.302	1.61138e-05
0.695	-0.00453474	0.694	-0.000235397	0.694	-0.000344676	0.695	-0.000886231		13.317	0.00979648	13.3	0.0121675	1.384	0.00122851	1.304	1.7456e-05
0.695	-0.00453873	0.695	-0.000245725	0.695	-0.000344769	0.695	-0.000877976		13.318	0.00978597	13.301	0.0121503	1.385	0.00123038	1.306	2.13531e-05
0.696	-0.00454213	0.696	-0.000235964	0.696	-0.000353418	0.696	-0.000879475		13.32	0.00978549	13.303	0.0121402	1.387	0.00123295	1.307	2.56913e-05
0.697	-0.00454923	0.697	-0.000219835	0.697	-0.000361755	0.697	-0.000875182		13.321	0.00978125	13.304	0.012128	1.389	0.00122891	1.309	3.136e-05
0.698	-0.00454268	0.698	-0.000228153	0.698	-0.000368788	0.698	-0.00087136		13.323	0.00976456	13.306	0.0121207	1.39	0.00122778	1.31	3.34427e-05
0.699	-0.00453881	0.699	-0.000252992	0.699	-0.000379869	0.699	-0.000875441		13.325	0.00975111	13.307	0.0121133	1.392	0.00123493	1.312	3.18556e-05
0.7	-0.00454724	0.699	-0.000292542	0.699	-0.000381322	0.7	-0.00088416		13.326	0.00974798	13.309	0.0120947	1.394	0.00123848	1.313	3.43786e-05
0.7	-0.00456245	0.7	-0.000337241	0.7	-0.00039785	0.7	-0.000889922		13.328	0.00976692	13.311	0.0120851	1.395	0.0012342	1.315	3.6704e-05
0.701	-0.00457094	0.701	-0.00036871	0.701	-0.000414598	0.701	-0.000893687		13.329	0.00978525	13.312	0.0120809	1.397	0.00122887	1.317	4.31222e-05
0.702	-0.00456538	0.702	-0.000390989	0.702	-0.000423965	0.702	-0.000908181		13.331	0.00977429	13.314	0.0120697	1.399	0.0012268	1.318	5.15339e-05
0.703	-0.00455491	0.703	-0.00040458	0.703	-0.00042326	0.703	-0.000918857		13.333	0.00975928	13.315	0.0120575	1.4	0.00123077	1.32	5.50919e-05
0.704	-0.00455927	0.704	-0.000434766	0.704	-0.000412952	0.704	-0.000916159		13.334	0.00977482	13.317	0.01205	1.402	0.00122996	1.321	5.49265e-05
0.705	-0.00457106	0.704	-0.000442441	0.704	-0.000404316	0.705	-0.000913022		13.336	0.00980422	13.318	0.0120371	1.404	0.00122372	1.323	5.7423e-05
0.705	-0.00458274	0.705	-0.00044329	0.705	-0.000381778	0.705	-0.000912792		13.337	0.0098305	13.32	0.0120243	1.405	0.00121816	1.324	5.86838e-05
0.706	-0.00459521	0.706	-0.000438252	0.706	-0.000371593	0.706	-0.000909434		13.339	0.00985173	13.322	0.0120141	1.407	0.00121702	1.326	5.80244e-05
0.707	-0.00459896	0.707	-0.000426556	0.707	-0.000372743	0.707	-0.000907352		13.34	0.0098663	13.323	0.0120006	1.409	0.00121482	1.327	5.98694e-05
0.708	-0.00461276	0.708	-0.000422407	0.708	-0.000372325	0.708	-0.000911477		13.342	0.0098757	13.325	0.0119852	1.41	0.00121015	1.329	6.11914e-05
0.709	-0.00462938	0.709	-0.000409647	0.709	-0.000376894	0.709	-0.000915101		13.344	0.00989634	13.326	0.0119746	1.412	0.00121243	1.331	5.89813e-05
0.71	-0.00463311	0.709	-0.000372072	0.709	-0.000398191	0.71	-0.000917124		13.345	0.00991529	13.328	0.0119683	1.414	0.00121217	1.332	6.04e-05
0.71	-0.00462205	0.71	-0.000338833	0.71	-0.000411063	0.71	-0.000917548		13.347	0.00992267	13.329	0.0119565	1.415	0.00120915	1.334	6.10605e-05
0.711	-0.00462273	0.711	-0.000310032	0.711	-0.000415343	0.711	-0.000918062		13.348	0.00993367	13.331	0.0119409	1.417	0.00120941	1.335	5.15497e-05
0.712	-0.00463248	0.712	-0.000298471	0.712	-0.000403019	0.712	-0.000920818		13.35	0.00994276	13.332	0.0119282	1.419	0.0012159	1.337	3.79338e-05
0.713	-0.00464196	0.713	-0.00031479	0.713	-0.000403871	0.713	-0.000929828		13.351	0.00994842	13.334	0.0119221	1.42	0.00121216	1.338	3.3076e-05
0.714	-0.00462852	0.714	-0.000310219	0.714	-0.000407678	0.714	-0.000933237		13.353	0.00995221	13.336	0.011915	1.422	0.00121365	1.34	3.06078e-05
0.715	-0.00461596	0.714	-0.000313425	0.714	-0.000408424	0.715	-0.000927782		13.355	0.00996189	13.337	0.0119059	1.424	0.0012104	1.342	2.44287e-05
0.715	-0.00461491	0.715	-0.000329536	0.715	-0.000395717	0.715	-0.000925497		13.356	0.00995781	13.339	0.0119014	1.425	0.00121437	1.343	2.86318e-05
0.716	-0.00461842	0.716	-0.000334275	0.716	-0.000390831	0.716	-0.00092702		13.358	0.00994545	13.34	0.0118938	1.427	0.00121618	1.345	4.08861e-05
0.717	-0.00461134	0.717	-0.000337433	0.717	-0.000383881	0.717	-0.000922012		13.359	0.00994724	13.342	0.0118773	1.428	0.00121212	1.346	4.94859e-05
0.718	-0.00459752	0.718	-0.000367055	0.718	-0.000393186	0.718	-0.000922513		13.361	0.00994659	13.343	0.0118588	1.43	0.00121255	1.348	5.2904e-05
0.719	-0.00458617	0.719	-0.000382026	0.719	-0.00040729	0.719	-0.00093087		13.362	0.00994696	13.345	0.0118529	1.432	0.00121749	1.349	5.23523e-05
0.72	-0.00457432	0.719	-0.000364826	0.719	-0.000414325	0.72	-0.000935695		13.364	0.00995421	13.346	0.0118439	1.433	0.00121485	1.351	4.99229e-05
0.72	-0.00457575	0.72	-0.000361839	0.72	-0.000423934	0.72	-0.000939657		13.366	0.00996091	13.348	0.0118331	1.435	0.00121111	1.352	4.97415e-05
0.721	-0.00458505	0.721	-0.000358509	0.721	-0.000418707	0.721	-0.000947324		13.367	0.00997913	13.35	0.0118207	1.437	0.00120792	1.354	4.08473e-05
0.722	-0.00457975	0.722	-0.00034193	0.722	-0.00041385	0.722	-0.000962383		13.369	0.0100001	13.351	0.0118031	1.438	0.00120484	1.356	3.24838e-05
0.723	-0.00457145	0.723	-0.000334952	0.723	-0.000427835	0.723	-0.000958997		13.37	0.00998829	13.353	0.0117846	1.44	0.00120472	1.357	2.7399e-05
0.724	-0.0045649	0.724	-0.000345909	0.724	-0.000431171	0.724	-0.000947249		13.372	0.0099972	13.354	0.0117706	1.442	0.0012053	1.359	2.4696e-05
0.725	-0.00457257	0.724	-0.00035374	0.724	-0.000445102	0.724	-0.000943069		13.374	0.00999057	13.356	0.0117602	1.443	0.0012048	1.36	2.49432e-05
0.725	-0.00458321	0.725	-0.000347933	0.725	-0.000444476	0.725	-0.000947957		13.375	0.00998685	13.357	0.0117498	1.445	0.001201	1.362	2.24644e-05
0.726	-0.00458684	0.726	-0.000351012	0.726	-0.000459964	0.726	-0.000947382		13.377	0.00999279	13.359	0.0117436	1.447	0.00120708	1.363	2.03882e-05
0.727	-0.00459768	0.727	-0.000373372	0.727	-0.00048462	0.727	-0.000956158		13.378	0.00999558	13.36	0.0117434	1.448	0.00120625	1.365	1.99398e-05
0.728	-0.00462032	0.728	-0.000369523	0.728	-0.000484679	0.728	-0.000964898		13.38	0.00997131	13.362	0.0117456	1.45	0.00120282	1.367	1.53574e-05
0.729	-0.00463501	0.729	-0.000366455	0.729	-0.000484694	0.729	-0.00096066		13.381	0.00994229	13.364	0.0117353	1.452	0.00120216	1.368	8.75723e-06
0.73	-0.00463476	0.729	-0.000370071	0.729	-0.000498661	0.729	-0.000956117		13.383	0.00992476	13.365	0.0117182	1.453	0.00120059	1.37	-6.56255e-07
0.73	-0.00462565	0.73	-0.000362572	0.73	-0.000500989	0.73	-0.000950515		13.385	0.0099201	13.367	0.0117102	1.455	0.00119632	1.371	-4.29648e-06
0.731	-0.00462525	0.731	-0.000365978	0.731	-0.000514653	0.731	-0.000948004		13.386	0.0099034	13.368	0.0117037	1.457	0.00119277	1.373	-5.44012e-06
0.732	-0.00463371	0.732	-0.000393596	0.732	-0.000511698	0.732	-0.00093953		13.388	0.00990942	13.37	0.0116929	1.458	0.00119732	1.374	-4.80033e-06
0.733	-0.00462904	0.733	-0.000417338	0.733	-0.000502166	0.733	-0.000938216		13.389	0.00991211	13.371	0.0116754	1.46	0.00120095	1.376	3.67664e-07
0.734	-0.00463316	0.734	-0.000424	0.734	-0.000530492	0.734	-0.00093736		13.391	0.00991363	13.373	0.0116645	1.462	0.00120152	1.377	6.24742e-06
0.734	-0.00463203	0.734	-0.000432937	0.734	-0.000556167	0.734	-0.000939788		13.392	0.00991783	13.374	0.0116545	1.463	0.00119171	1.379	1.27195e-05
0.735	-0.00461282	0.735	-0.000445194	0.735	-0.000553018	0.735	-0.000938565		13.394	0.00994251	13.376	0.0116421	1.465	0.00118685	1.381	1.83522e-05
0.736	-0.00460068	0.736	-0.000442614	0.736	-0.000550461	0.736	-0.000933662		13.396	0.00995441	13.378	0.011632	1.467	0.00119027	1.382	2.44653e-05
0.737	-0.00460834	0.737	-0.000431347	0.737	-0.000564799	0.737	-0.000935839		13.397	0.00995206	13.379	0.0116319	1.468	0.00119165	1.384	2.45217e-05
0.738	-0.00460966	0.738	-0.000431273	0.738	-0.000565761	0.738	-0.000935581		13.399	0.00994355	13.381	0.0116211	1.47	0.00118666	1.385	2.75784e-05
0.739	-0.00459817	0.739	-0.000427479	0.739	-0.000563878	0.739	-0.000929277		13.4	0.00994419	13.382	0.0116048	1.472	0.00118343	1.387	2.51145e-05
0.739	-0.00460565	0.739	-0.000425258	0.739	-0.000552611	0.739	-0.000928588		13.402	0.00995434	13.384	0.0115877	1.473	0.00117896	1.388	2.453e-05
0.74	-0.00460691	0.74	-0.0004212	0.74	-0.000537157	0.74	-0.000929369		13.404	0.00996955	13.385	0.0115806	1.475	0.00117087	1.39	2.88845e-05
0.741	-0.00459821	0.741	-0.000386104	0.741	-0.000536501	0.741	-0.000920712		13.405	0.00996895	13.387	0.0115729	1.477	0.0011627	1.392	3.22547e-05
0.742	-0.00459253	0.742	-0.000343155	0.742	-0.000531048	0.742	-0.000909854		13.407	0.00993484	13.389	0.0115556	1.478	0.00116867	1.393	3.59315e-05
0.743	-0.00458257	0.743	-0.000323837	0.743	-0.000520975	0.743	-0.000907542		13.408	0.00990675	13.39	0.0115392	1.48	0.00117297	1.395	3.38303e-05
0.744	-0.00456995	0.744	-0.000308082	0.744	-0.000505721	0.744	-0.000904916		13.41	0.0098984	13.392	0.0115371	1.482	0.00116762	1.396	3.15526e-05
0.744	-0.00456321	0.744	-0.000322313	0.744	-0.000496016	0.744	-0.000901877		13.411	0.00986201	13.393	0.0115302	1.483	0.0011614	1.398	3.72303e-05
0.745	-0.00456526	0.745	-0.000311364	0.745	-0.000504492	0.745	-0.000911154		13.413	0.009839	13.395	0.011517	1.485	0.00116	1.399	3.82831e-05
0.746	-0.00457673	0.746	-0.000315932	0.746	-0.000515577	0.746	-0.000918369		13.415	0.00981433	13.396	0.0115157	1.487	0.00116407	1.401	4.52079e-05
0.747	-0.00457966	0.747	-0.000330018	0.747	-0.000524449	0.747	-0.000912193		13.416	0.00980469	13.398	0.0115158	1.488	0.00116716	1.402	4.86426e-05
0.748	-0.00457594	0.748	-0.000348501	0.748	-0.00053856	0.748	-0.000911119		13.418	0.0097889	13.399	0.0115094	1.49	0.00115963	1.404	4.6894e-05
0.749	-0.00457686	0.749	-0.000380524	0.749	-0.000543103	0.749	-0.000907676		13.419	0.00976329	13.401	0.0114993	1.491	0.00115588	1.406	4.23476e-05
0.749	-0.00456516	0.749	-0.000390106	0.749	-0.000556921	0.749	-0.000895662		13.421	0.00977159	13.403	0.0115	1.493	0.00115832	1.407	3.88241e-05
0.75	-0.00453814	0.75	-0.000393921	0.75	-0.000563087	0.75	-0.000894206		13.422	0.00975095	13.404	0.011488	1.495	0.0011579	1.409	5.47939e-05
0.751	-0.00452185	0.751	-0.000387371	0.751	-0.000549858	0.751	-0.000893682		13.424	0.00972595	13.406	0.0114776	1.496	0.00115382	1.41	6.59695e-05
0.752	-0.00453739	0.752	-0.000403391	0.752	-0.0005467	0.752	-0.000882651		13.426	0.00972497	13.407	0.0114674	1.498	0.00114969	1.412	6.96787e-05
0.753	-0.0045449	0.753	-0.000419499	0.753	-0.000539764	0.753	-0.000872817		13.427	0.00970026	13.409	0.0114593	1.5	0.00114508	1.413	7.69691e-05
0.754	-0.00452988	0.754	-0.000423605	0.754	-0.000537652	0.754	-0.000867912		13.429	0.00970155	13.41	0.0114531	1.501	0.00115014	1.415	8.93437e-05
0.754	-0.00452956	0.754	-0.000410024	0.754	-0.000539472	0.754	-0.000870877		13.43	0.00970519	13.412	0.0114416	1.503	0.00115414	1.417	9.50407e-05
0.755	-0.00454711	0.755	-0.000413357	0.755	-0.00054628	0.755	-0.000874762		13.432	0.00970963	13.413	0.0114305	1.505	0.00115006	1.418	0.00010543
0.756	-0.00455858	0.756	-0.000401863	0.756	-0.000547036	0.756	-0.000877616		13.434	0.00970552	13.415	0.011426	1.506	0.00115071	1.42	0.000116445
0.757	-0.00456477	0.757	-0.000385687	0.757	-0.000551781	0.757	-0.00088391		13.435	0.00971429	13.417	0.0114131	1.508	0.00115449	1.421	0.000108336
0.758	-0.00457172	0.758	-0.000366693	0.758	-0.000555088	0.758	-0.000882279		13.437	0.00972105	13.418	0.0114048	1.51	0.00115376	1.423	9.26461e-05
0.759	-0.00457936	0.759	-0.000363736	0.759	-0.000569014	0.759	-0.000878785		13.438	0.0097256	13.42	0.0113975	1.511	0.00114983	1.424	8.28809e-05
0.759	-0.00457896	0.759	-0.000335844	0.759	-0.000574843	0.759	-0.000879561		13.44	0.00971805	13.421	0.0113977	1.513	0.00114625	1.426	8.02913e-05
0.76	-0.00458225	0.76	-0.000303071	0.76	-0.000562223	0.76	-0.000873671		13.441	0.00971839	13.423	0.0113858	1.515	0.00114694	1.427	7.32362e-05
0.761	-0.00458167	0.761	-0.000295956	0.761	-0.000556337	0.761	-0.000863792		13.443	0.00971983	13.424	0.0113714	1.516	0.00115203	1.429	6.43109e-05
0.762	-0.00457582	0.762	-0.000287165	0.762	-0.000560474	0.762	-0.000854929		13.445	0.00970689	13.426	0.0113617	1.518	0.00115806	1.431	5.57656e-05
0.763	-0.00457425	0.763	-0.000287246	0.763	-0.000580643	0.763	-0.000850234		13.446	0.00969593	13.427	0.0113466	1.52	0.00115453	1.432	6.23699e-05
0.764	-0.00457593	0.764	-0.000295444	0.764	-0.000583721	0.764	-0.000843276		13.448	0.00969309	13.429	0.011347	1.521	0.00115532	1.434	6.85264e-05
0.764	-0.0045805	0.764	-0.000297043	0.764	-0.000570462	0.764	-0.000842506		13.449	0.00970216	13.431	0.0113386	1.523	0.00115294	1.435	7.70595e-05
0.765	-0.00458383	0.765	-0.000288613	0.765	-0.000596797	0.765	-0.000848998		13.451	0.0097069	13.432	0.0113346	1.525	0.0011533	1.437	8.07523e-05
0.766	-0.00457271	0.766	-0.000281583	0.766	-0.000599998	0.766	-0.00086067		13.452	0.00971422	13.434	0.0113293	1.526	0.00115128	1.438	7.43143e-05
0.767	-0.00455832	0.767	-0.000275972	0.767	-0.000613459	0.767	-0.000863148		13.454	0.00971629	13.435	0.0113188	1.528	0.00116104	1.44	7.74185e-05
0.768	-0.00456048	0.768	-0.000247483	0.768	-0.000626608	0.768	-0.000867756		13.456	0.00971434	13.437	0.0113151	1.53	0.00115334	1.442	7.19701e-05
0.769	-0.00457355	0.769	-0.000212631	0.769	-0.000625852	0.769	-0.000865668		13.457	0.00971808	13.438	0.011305	1.531	0.00115045	1.443	6.524e-05
0.769	-0.00455998	0.769	-0.000203394	0.769	-0.000628464	0.769	-0.000853122		13.459	0.0097407	13.44	0.011302	1.533	0.00115265	1.445	5.40833e-05
0.77	-0.00453716	0.77	-0.000204985	0.77	-0.000626214	0.77	-0.000841748		13.46	0.00973901	13.441	0.0112979	1.535	0.00115034	1.446	4.37888e-05
0.771	-0.00452873	0.771	-0.00020707	0.771	-0.00062152	0.771	-0.000832247		13.462	0.0097295	13.443	0.0112973	1.536	0.00114724	1.448	4.38562e-05
0.772	-0.00453127	0.772	-0.000219752	0.772	-0.000623119	0.772	-0.000825971		13.463	0.00971662	13.445	0.0112922	1.538	0.00114825	1.449	4.66711e-05
0.773	-0.00454247	0.773	-0.000226515	0.773	-0.000610908	0.773	-0.000817724		13.465	0.00973391	13.446	0.011288	1.54	0.0011451	1.451	4.84431e-05
0.774	-0.00455155	0.774	-0.000228256	0.774	-0.00060785	0.774	-0.000814813		13.467	0.00970821	13.448	0.0112882	1.541	0.00114018	1.452	4.68257e-05
0.774	-0.00455154	0.774	-0.000235715	0.774	-0.000590799	0.774	-0.000820263		13.468	0.00971767	13.449	0.0112809	1.543	0.00113956	1.454	4.43077e-05
0.775	-0.00454792	0.775	-0.000236129	0.775	-0.000569796	0.775	-0.000825982		13.47	0.00970505	13.451	0.0112729	1.545	0.00113691	1.456	4.11801e-05
0.776	-0.00454431	0.776	-0.000230569	0.776	-0.000540407	0.776	-0.000821888		13.471	0.00970667	13.452	0.0112623	1.546	0.00114154	1.457	3.05433e-05
0.777	-0.00454176	0.777	-0.000230391	0.777	-0.000540209	0.777	-0.000813194		13.473	0.00969359	13.454	0.0112585	1.548	0.00114911	1.459	2.38098e-05
0.778	-0.00454146	0.778	-0.000239779	0.778	-0.000546324	0.778	-0.000809942		13.475	0.00970007	13.456	0.0112593	1.549	0.00115043	1.46	1.83532e-05
0.779	-0.00453974	0.779	-0.00026756	0.779	-0.000545437	0.779	-0.000799873		13.476	0.00971201	13.457	0.0112491	1.551	0.00114766	1.462	1.6496e-05
0.779	-0.00453021	0.779	-0.000297838	0.779	-0.000554372	0.779	-0.000798305		13.478	0.00971854	13.459	0.0112454	1.553	0.00114798	1.463	1.24215e-05
0.78	-0.00454938	0.78	-0.000329985	0.78	-0.000556401	0.78	-0.000812468		13.479	0.0097115	13.46	0.0112407	1.554	0.00114689	1.465	1.51182e-05
0.781	-0.00455005	0.781	-0.000335038	0.781	-0.00055746	0.781	-0.000821943		13.481	0.00970835	13.462	0.0112397	1.556	0.00115165	1.467	1.66257e-05
0.782	-0.00455084	0.782	-0.000336506	0.782	-0.000564038	0.782	-0.00082438		13.482	0.00968679	13.463	0.0112203	1.558	0.0011589	1.468	8.91533e-06
0.783	-0.0045574	0.783	-0.000360459	0.783	-0.000560231	0.783	-0.000832355		13.484	0.00968317	13.465	0.011211	1.559	0.00116073	1.47	1.09169e-05
0.784	-0.00456201	0.784	-0.000386828	0.784	-0.000560453	0.784	-0.000840046		13.486	0.00969243	13.466	0.0112224	1.561	0.00115874	1.471	7.96214e-06
0.784	-0.00457494	0.784	-0.000419375	0.784	-0.000549532	0.784	-0.000836087		13.487	0.00969641	13.468	0.0112276	1.563	0.00116009	1.473	1.63746e-05
0.785	-0.00459172	0.785	-0.000459038	0.785	-0.000557106	0.785	-0.00083079		13.489	0.0097188	13.47	0.0112154	1.564	0.00116645	1.474	8.45154e-06
0.786	-0.00460325	0.786	-0.000438366	0.786	-0.000566199	0.786	-0.000830568		13.49	0.00974091	13.471	0.0112128	1.566	0.00117168	1.476	-1.16946e-06
0.787	-0.00460979	0.787	-0.000430505	0.787	-0.000569534	0.787	-0.000816876		13.492	0.00972098	13.473	0.0112015	1.568	0.00117458	1.477	6.51354e-07
0.788	-0.00461411	0.788	-0.000423191	0.788	-0.000571604	0.788	-0.000814413		13.493	0.00972408	13.474	0.0111949	1.569	0.00117594	1.479	-5.31781e-06
0.789	-0.00461525	0.789	-0.000398366	0.789	-0.000588033	0.789	-0.000822034		13.495	0.00971729	13.476	0.0111963	1.571	0.00117713	1.481	-8.40804e-06
0.789	-0.00462422	0.789	-0.000401584	0.789	-0.000578255	0.789	-0.00082387		13.497	0.00971295	13.477	0.0111974	1.573	0.00117967	1.482	-9.26947e-06
0.79	-0.00463119	0.79	-0.00039589	0.79	-0.000573022	0.79	-0.000830885		13.498	0.009709	13.479	0.0112016	1.574	0.00118671	1.484	-4.64941e-06
0.791	-0.00466108	0.791	-0.000401921	0.791	-0.000582465	0.791	-0.000841679		13.5	0.0096901	13.48	0.0111934	1.576	0.00117871	1.485	-4.82079e-06
0.792	-0.00468543	0.792	-0.000433509	0.792	-0.000589157	0.792	-0.000842317		13.501	0.00969547	13.482	0.0111883	1.578	0.00117971	1.487	-1.90569e-05
0.793	-0.00470085	0.793	-0.000466869	0.793	-0.000597092	0.793	-0.000842281		13.503	0.00970726	13.484	0.0111824	1.579	0.00118348	1.488	-3.04568e-05
0.794	-0.00469447	0.794	-0.000458741	0.794	-0.00061791	0.794	-0.000854587		13.505	0.00970463	13.485	0.0111803	1.581	0.00118776	1.49	-3.45513e-05
0.794	-0.00469476	0.794	-0.000457033	0.794	-0.000649713	0.794	-0.000858788		13.506	0.00971019	13.487	0.0111784	1.583	0.00119057	1.492	-2.85352e-05
0.795	-0.00471783	0.795	-0.000456993	0.795	-0.000664478	0.795	-0.000860496		13.508	0.00972312	13.488	0.0111711	1.584	0.0011858	1.493	-2.92325e-05
0.796	-0.00472618	0.796	-0.00046747	0.796	-0.000685298	0.796	-0.000856736		13.509	0.00969938	13.49	0.011163	1.586	0.00117837	1.495	-2.75213e-05
0.797	-0.00470389	0.797	-0.000464239	0.797	-0.000688549	0.797	-0.000855405		13.511	0.00967978	13.491	0.0111575	1.588	0.00118282	1.496	-2.60872e-05
0.798	-0.00470114	0.798	-0.000480757	0.798	-0.000675202	0.798	-0.000857068		13.512	0.00968661	13.493	0.0111486	1.589	0.00118232	1.498	-3.38213e-05
0.799	-0.00470126	0.798	-0.00049757	0.799	-0.00067696	0.799	-0.000846946		13.514	0.00970573	13.494	0.0111449	1.591	0.00117803	1.499	-2.74637e-05
0.799	-0.00470187	0.799	-0.000504997	0.799	-0.000693725	0.799	-0.000830663		13.516	0.00971051	13.496	0.0111547	1.593	0.0011779	1.501	-1.84989e-05
0.8	-0.00470307	0.8	-0.000477873	0.8	-0.00069731	0.8	-0.000828359		13.517	0.00970157	13.498	0.0111618	1.594	0.00118427	1.502	-2.0407e-05
0.801	-0.00470891	0.801	-0.000472825	0.801	-0.000696631	0.801	-0.000831815		13.519	0.00968965	13.499	0.0111634	1.596	0.00119194	1.504	-2.02836e-05
0.802	-0.00472916	0.802	-0.000495058	0.802	-0.000712838	0.802	-0.000838654		13.52	0.00967141	13.501	0.0111622	1.598	0.001187	1.506	-2.08412e-05
0.803	-0.00476736	0.803	-0.000507301	0.803	-0.000724945	0.803	-0.000859745		13.522	0.00965064	13.502	0.011156	1.599	0.00118023	1.507	-2.26506e-05
0.804	-0.00479241	0.803	-0.000513408	0.804	-0.000724914	0.804	-0.000881686		13.523	0.00965873	13.504	0.0111594	1.601	0.00117702	1.509	-2.29902e-05
0.804	-0.00478208	0.804	-0.000500656	0.804	-0.000718071	0.804	-0.000891575		13.525	0.00964802	13.505	0.0111623	1.603	0.0011844	1.51	-2.46289e-05
0.805	-0.00477203	0.805	-0.000505157	0.805	-0.000722491	0.805	-0.000891447		13.527	0.009631	13.507	0.0111596	1.604	0.00118045	1.512	-2.95625e-05
0.806	-0.00477123	0.806	-0.000532798	0.806	-0.000724492	0.806	-0.000895825		13.528	0.00961936	13.508	0.011154	1.606	0.00117869	1.513	-3.19808e-05
0.807	-0.0047654	0.807	-0.000546952	0.807	-0.000712395	0.807	-0.000896792		13.53	0.00958223	13.51	0.0111594	1.608	0.00117125	1.515	-2.91875e-05
0.808	-0.00476782	0.808	-0.000556039	0.808	-0.00070533	0.808	-0.000887791		13.531	0.0095812	13.512	0.0111571	1.609	0.00116934	1.517	-2.79039e-05
0.809	-0.00478273	0.808	-0.000570502	0.809	-0.000702745	0.809	-0.000879661		13.533	0.0095675	13.513	0.0111587	1.611	0.00116916	1.518	-2.8224e-05
0.809	-0.00479513	0.809	-0.000612395	0.809	-0.000694511	0.809	-0.000871514		13.535	0.00955157	13.515	0.0111509	1.612	0.00117901	1.52	-2.922e-05
0.81	-0.00480359	0.81	-0.0006511	0.81	-0.000685623	0.81	-0.000869643		13.536	0.00952717	13.516	0.0111431	1.614	0.00118761	1.521	-2.45939e-05
0.811	-0.00480683	0.811	-0.000656698	0.811	-0.000674408	0.811	-0.000879887		13.538	0.00951753	13.518	0.0111309	1.616	0.00118911	1.523	-2.72309e-05
0.812	-0.00481013	0.812	-0.00063559	0.812	-0.000687656	0.812	-0.000891838		13.539	0.0095487	13.519	0.011123	1.617	0.00118657	1.524	-1.90596e-05
0.813	-0.0048057	0.813	-0.000638146	0.813	-0.000703914	0.813	-0.000905514		13.541	0.00954991	13.521	0.0111259	1.619	0.00119254	1.526	-8.53122e-06
0.814	-0.00480827	0.813	-0.000643275	0.814	-0.000715784	0.814	-0.000917585		13.542	0.00954748	13.523	0.0111223	1.621	0.00120018	1.527	-2.83026e-06
0.814	-0.00481049	0.814	-0.000650189	0.814	-0.000725961	0.814	-0.000924441		13.544	0.00955117	13.524	0.0111182	1.622	0.00120822	1.529	-3.90527e-06
0.815	-0.00480565	0.815	-0.000650819	0.815	-0.000732632	0.815	-0.000927347		13.546	0.00956673	13.526	0.0111165	1.624	0.00120401	1.531	-1.00792e-05
0.816	-0.00480973	0.816	-0.000651889	0.816	-0.000753318	0.816	-0.000929945		13.547	0.00955997	13.527	0.0111175	1.626	0.00120521	1.532	-7.59805e-06
0.817	-0.00481548	0.817	-0.000654868	0.817	-0.000755623	0.817	-0.000929043		13.549	0.00957313	13.529	0.0111169	1.627	0.00120068	1.534	-2.30938e-06
0.818	-0.00480878	0.818	-0.000664128	0.818	-0.000780791	0.818	-0.000929067		13.55	0.00957087	13.53	0.0111198	1.629	0.00120773	1.535	-4.04283e-08
0.819	-0.00481032	0.818	-0.000678236	0.819	-0.000778917	0.819	-0.000934125		13.552	0.00957727	13.532	0.0111277	1.631	0.00120616	1.537	6.61553e-06
0.819	-0.00482197	0.819	-0.000661075	0.819	-0.000780124	0.819	-0.000940886		13.553	0.00956214	13.533	0.0111333	1.632	0.00120491	1.538	1.6874e-05
0.82	-0.00481993	0.82	-0.000632636	0.82	-0.000789582	0.82	-0.000937914		13.555	0.00955095	13.535	0.0111377	1.634	0.00120371	1.54	2.2835e-05
0.821	-0.0048139	0.821	-0.000608824	0.821	-0.000793058	0.821	-0.000929655		13.557	0.00953315	13.537	0.0111394	1.636	0.00120241	1.542	2.76547e-05
0.822	-0.00479562	0.822	-0.000620204	0.822	-0.000787573	0.822	-0.00092288		13.558	0.00952628	13.538	0.0111422	1.637	0.00120895	1.543	3.33969e-05
0.823	-0.004782	0.823	-0.000651044	0.823	-0.00080464	0.823	-0.000919301		13.56	0.00953576	13.54	0.0111474	1.639	0.00121447	1.545	4.16618e-05
0.824	-0.0047762	0.823	-0.000679077	0.824	-0.000807382	0.824	-0.000915023		13.561	0.00954738	13.541	0.0111511	1.641	0.00121174	1.546	3.6652e-05
0.824	-0.00477062	0.824	-0.00067412	0.824	-0.000800653	0.824	-0.000917114		13.563	0.00953686	13.543	0.0111594	1.642	0.00121353	1.548	3.31851e-05
0.825	-0.00476421	0.825	-0.000677476	0.825	-0.000815723	0.825	-0.000923122		13.564	0.0095307	13.544	0.0111664	1.644	0.0012079	1.549	3.02218e-05
0.826	-0.0047479	0.826	-0.000677519	0.826	-0.000814301	0.826	-0.00092817		13.566	0.00953433	13.546	0.0111668	1.646	0.00120344	1.551	2.1417e-05
0.827	-0.00473785	0.827	-0.00067611	0.827	-0.000825099	0.827	-0.000931334		13.568	0.00952562	13.547	0.0111677	1.647	0.00119914	1.552	1.37215e-05
0.828	-0.00474254	0.828	-0.000678907	0.828	-0.000843075	0.828	-0.00092591		13.569	0.00952654	13.549	0.0111715	1.649	0.00120227	1.554	5.50599e-06
0.829	-0.00475014	0.828	-0.000680276	0.828	-0.0008556	0.829	-0.000916716		13.571	0.0095514	13.551	0.0111812	1.651	0.0012016	1.556	6.53644e-06
0.829	-0.0047438	0.829	-0.000704346	0.829	-0.000858546	0.829	-0.000912283		13.572	0.00954272	13.552	0.0111884	1.652	0.00119312	1.557	9.47375e-06
0.83	-0.00473217	0.83	-0.000736362	0.83	-0.000859058	0.83	-0.000912451		13.574	0.00954854	13.554	0.0111773	1.654	0.00119055	1.559	1.02535e-05
0.831	-0.00472295	0.831	-0.000740951	0.831	-0.000866345	0.831	-0.000911707		13.576	0.00954872	13.555	0.0111712	1.656	0.00119859	1.56	1.14936e-05
0.832	-0.00472447	0.832	-0.000740347	0.832	-0.000884259	0.832	-0.000910272		13.577	0.00954333	13.557	0.0111752	1.657	0.00119482	1.562	1.05747e-05
0.833	-0.00470993	0.833	-0.00075061	0.833	-0.000879856	0.833	-0.000915443		13.579	0.00953867	13.558	0.0111828	1.659	0.00119692	1.563	9.36026e-06
0.834	-0.00469566	0.833	-0.000723651	0.833	-0.000878353	0.834	-0.000922764		13.58	0.00953219	13.56	0.0111874	1.661	0.00119777	1.565	1.16574e-05
0.834	-0.00469409	0.834	-0.000713972	0.834	-0.000898731	0.834	-0.000923912		13.582	0.00951672	13.561	0.0111958	1.662	0.00120206	1.567	9.3264e-06
0.835	-0.00468214	0.835	-0.000703161	0.835	-0.000907082	0.835	-0.000926517		13.583	0.00949829	13.563	0.011201	1.664	0.00120549	1.568	7.38403e-06
0.836	-0.0046938	0.836	-0.000668028	0.836	-0.000886559	0.836	-0.000937816		13.585	0.00948378	13.565	0.0112003	1.666	0.00120932	1.57	6.59005e-06
0.837	-0.00469569	0.837	-0.000685316	0.837	-0.000902053	0.837	-0.000940131		13.587	0.00947149	13.566	0.0112103	1.667	0.00120885	1.571	7.17878e-06
0.838	-0.00469531	0.838	-0.000673878	0.838	-0.000895395	0.838	-0.000943144		13.588	0.0094875	13.568	0.0112259	1.669	0.00121128	1.573	4.96269e-06
0.839	-0.00471315	0.838	-0.000652916	0.838	-0.000898562	0.839	-0.00094288		13.59	0.00947479	13.569	0.0112338	1.671	0.00120963	1.574	4.16026e-07
0.839	-0.00472997	0.839	-0.000642495	0.839	-0.000919127	0.839	-0.000939672		13.591	0.00945482	13.571	0.0112392	1.672	0.00121041	1.576	3.29338e-06
0.84	-0.00474196	0.84	-0.000624186	0.84	-0.000942059	0.84	-0.00094295		13.593	0.00945633	13.572	0.0112462	1.674	0.00121028	1.577	8.59382e-06
0.841	-0.00474255	0.841	-0.000625119	0.841	-0.000922196	0.841	-0.000953748		13.594	0.00946818	13.574	0.0112435	1.675	0.00120719	1.579	4.74902e-06
0.842	-0.00473233	0.842	-0.000654565	0.842	-0.00092165	0.842	-0.000966467		13.596	0.00946767	13.575	0.0112332	1.677	0.00120364	1.581	3.94754e-06
0.843	-0.00471633	0.843	-0.000699873	0.843	-0.000942449	0.843	-0.000965605		13.598	0.00948434	13.577	0.0112297	1.679	0.00120254	1.582	2.7503e-06
0.844	-0.00471021	0.843	-0.000701213	0.843	-0.000947636	0.844	-0.00095241		13.599	0.00949396	13.579	0.0112311	1.68	0.00120275	1.584	3.12009e-07
0.844	-0.00469873	0.844	-0.000703402	0.844	-0.000941796	0.844	-0.000940085		13.601	0.00951554	13.58	0.0112345	1.682	0.00120627	1.585	6.37681e-06
0.845	-0.00468357	0.845	-0.000705268	0.845	-0.000946109	0.845	-0.000924796		13.602	0.00953761	13.582	0.0112379	1.684	0.00120968	1.587	1.25511e-05
0.846	-0.00470129	0.846	-0.00073592	0.846	-0.000954675	0.846	-0.000922383		13.604	0.00955678	13.583	0.0112384	1.685	0.00120266	1.588	1.43892e-05
0.847	-0.00473358	0.847	-0.000747638	0.847	-0.00096333	0.847	-0.000925286		13.606	0.00955715	13.585	0.0112428	1.687	0.00120668	1.59	1.63677e-05
0.848	-0.00473651	0.848	-0.000715061	0.848	-0.000968386	0.848	-0.000915775		13.607	0.00956964	13.586	0.0112468	1.689	0.00120908	1.592	1.83256e-05
0.849	-0.00473403	0.848	-0.000681733	0.848	-0.000987661	0.849	-0.000911895		13.609	0.0096027	13.588	0.0112496	1.69	0.00120951	1.593	1.81412e-05
0.849	-0.00472944	0.849	-0.00067593	0.849	-0.000997999	0.849	-0.000913007		13.61	0.00960245	13.59	0.0112454	1.692	0.00121298	1.595	1.5056e-05
0.85	-0.00472297	0.85	-0.00068135	0.85	-0.000997468	0.85	-0.000913783		13.612	0.00961064	13.591	0.0112496	1.694	0.00121245	1.596	1.77414e-05
0.851	-0.00471156	0.851	-0.000655033	0.851	-0.00100341	0.851	-0.00091204		13.613	0.00962153	13.593	0.0112485	1.695	0.00121016	1.598	1.19535e-05
0.852	-0.00469006	0.852	-0.000633082	0.852	-0.00101213	0.852	-0.000909139		13.615	0.00962619	13.594	0.0112556	1.697	0.00120408	1.599	-8.84584e-08
0.853	-0.00467877	0.853	-0.000619839	0.853	-0.00101309	0.853	-0.000915922		13.617	0.00963969	13.596	0.0112672	1.699	0.00120184	1.601	-1.94547e-06
0.854	-0.00470129	0.853	-0.000621834	0.853	-0.00101098	0.854	-0.000915416		13.618	0.00963204	13.597	0.0112772	1.7	0.00120819	1.602	-7.28419e-07
0.854	-0.00472275	0.854	-0.000641859	0.854	-0.00100699	0.854	-0.000914294		13.62	0.00964059	13.599	0.0112821	1.702	0.00120774	1.604	-1.47228e-06
0.855	-0.00473983	0.855	-0.000634676	0.855	-0.00100724	0.855	-0.000913782		13.621	0.00966721	13.6	0.0112857	1.704	0.0012131	1.606	8.70265e-07
0.856	-0.00473468	0.856	-0.000608707	0.856	-0.00100291	0.856	-0.000919596		13.623	0.00967171	13.602	0.0112958	1.705	0.00121046	1.607	3.03553e-06
0.857	-0.00471568	0.857	-0.000598255	0.857	-0.000994588	0.857	-0.000933323		13.624	0.00967053	13.604	0.0113042	1.707	0.00121105	1.609	1.26421e-06
0.858	-0.00473165	0.858	-0.000598596	0.858	-0.000995473	0.858	-0.000936015		13.626	0.00966158	13.605	0.0113129	1.709	0.0012082	1.61	-5.02751e-06
0.859	-0.00475916	0.858	-0.000601513	0.858	-0.00100735	0.859	-0.000933607		13.628	0.0096516	13.607	0.011319	1.71	0.00120943	1.612	-9.27179e-06
0.859	-0.00477202	0.859	-0.00059414	0.859	-0.00101314	0.859	-0.000935537		13.629	0.00965196	13.608	0.0113315	1.712	0.0012021	1.613	-8.5099e-06
0.86	-0.00478362	0.86	-0.000568701	0.86	-0.00102501	0.86	-0.00093193		13.631	0.00965794	13.61	0.0113358	1.714	0.00120453	1.615	-1.22135e-05
0.861	-0.00478416	0.861	-0.000559235	0.861	-0.00103303	0.861	-0.000926305		13.632	0.00967256	13.611	0.011338	1.715	0.00120239	1.617	-2.04253e-05
0.862	-0.00479739	0.862	-0.000542946	0.862	-0.00102205	0.862	-0.000937449		13.634	0.00968031	13.613	0.0113361	1.717	0.00120127	1.618	-2.68574e-05
0.863	-0.00482899	0.863	-0.000559244	0.863	-0.00100454	0.863	-0.00094984		13.635	0.00969434	13.614	0.0113364	1.719	0.00119792	1.62	-2.63821e-05
0.864	-0.0048494	0.863	-0.000549722	0.863	-0.00100391	0.864	-0.00095384		13.637	0.00970406	13.616	0.0113387	1.72	0.00119697	1.621	-2.53546e-05
0.864	-0.0048652	0.864	-0.000527685	0.864	-0.00101585	0.864	-0.000945192		13.639	0.00970086	13.618	0.0113358	1.722	0.00118671	1.623	-3.34675e-05
0.865	-0.00486838	0.865	-0.000501323	0.865	-0.00102877	0.865	-0.000945254		13.64	0.00970188	13.619	0.0113491	1.724	0.0011788	1.624	-3.87881e-05
0.866	-0.00488145	0.866	-0.000475348	0.866	-0.00103554	0.866	-0.00094992		13.642	0.00969094	13.621	0.011358	1.725	0.00117275	1.626	-4.63014e-05
0.867	-0.00489247	0.867	-0.000438111	0.867	-0.00103899	0.867	-0.000949009		13.643	0.00967482	13.622	0.0113572	1.727	0.00117036	1.627	-4.95028e-05
0.868	-0.00491302	0.868	-0.000421387	0.868	-0.00104969	0.868	-0.000953694		13.645	0.00966607	13.624	0.0113657	1.729	0.0011676	1.629	-4.54038e-05
0.869	-0.0049243	0.868	-0.000407114	0.868	-0.00105129	0.868	-0.000960538		13.647	0.0096644	13.625	0.0113717	1.73	0.00116577	1.631	-3.62143e-05
0.869	-0.00492655	0.869	-0.000403901	0.869	-0.00104701	0.869	-0.000966219		13.648	0.00967073	13.627	0.0113828	1.732	0.00115803	1.632	-3.02172e-05
0.87	-0.00492552	0.87	-0.000394725	0.87	-0.00104118	0.87	-0.000987785		13.65	0.00967605	13.628	0.0113868	1.734	0.00115578	1.634	-2.44837e-05
0.871	-0.0049248	0.871	-0.000350043	0.871	-0.00104539	0.871	-0.00100849		13.651	0.0096768	13.63	0.0113883	1.735	0.00116056	1.635	-2.51869e-05
0.872	-0.00493377	0.872	-0.000295985	0.872	-0.00104668	0.872	-0.00101585		13.653	0.00967725	13.632	0.0113995	1.737	0.0011602	1.637	-2.52615e-05
0.873	-0.00494384	0.873	-0.000245903	0.873	-0.0010463	0.873	-0.00102985		13.654	0.00968886	13.633	0.0114131	1.738	0.00115221	1.638	-2.61014e-05
0.874	-0.00495026	0.873	-0.000218764	0.873	-0.00104287	0.873	-0.00103826		13.656	0.00971263	13.635	0.011422	1.74	0.0011463	1.64	-2.58922e-05
0.874	-0.00495177	0.874	-0.000184685	0.874	-0.00105754	0.874	-0.00103778		13.658	0.00972804	13.636	0.0114249	1.742	0.00114949	1.642	-3.62243e-05
0.875	-0.00495576	0.875	-0.000166085	0.875	-0.00106308	0.875	-0.00103417		13.659	0.00973089	13.638	0.0114358	1.743	0.00115293	1.643	-4.1516e-05
0.876	-0.00496006	0.876	-0.000147694	0.876	-0.00105223	0.876	-0.00103524		13.661	0.00974081	13.639	0.0114435	1.745	0.00114909	1.645	-4.10825e-05
0.877	-0.00496592	0.877	-0.000147193	0.877	-0.00106911	0.877	-0.00103962		13.662	0.00977585	13.641	0.0114484	1.747	0.00114197	1.646	-4.22113e-05
0.878	-0.00495733	0.878	-0.000147521	0.878	-0.00108463	0.878	-0.00103835		13.664	0.00979517	13.642	0.0114523	1.748	0.00114107	1.648	-4.03801e-05
0.878	-0.00495573	0.878	-0.000115167	0.878	-0.00108033	0.878	-0.00103901		13.665	0.00980046	13.644	0.0114647	1.75	0.00113559	1.649	-3.99729e-05
0.879	-0.00495509	0.879	-0.000129584	0.879	-0.00107614	0.879	-0.00104085		13.667	0.00979104	13.646	0.0114761	1.752	0.0011294	1.651	-4.12322e-05
0.88	-0.00495302	0.88	-0.00016061	0.88	-0.0010741	0.88	-0.00104807		13.669	0.00980802	13.647	0.011481	1.753	0.00112593	1.652	-3.67912e-05
0.881	-0.00493967	0.881	-0.000160206	0.881	-0.00106891	0.881	-0.00106053		13.67	0.00981785	13.649	0.0114911	1.755	0.00113006	1.654	-3.55655e-05
0.882	-0.00493589	0.882	-0.000140248	0.882	-0.00105558	0.882	-0.00105851		13.672	0.00978405	13.65	0.0115035	1.757	0.00112794	1.656	-4.12304e-05
0.883	-0.00493435	0.883	-0.000126865	0.883	-0.00106252	0.883	-0.00105562		13.673	0.00976663	13.652	0.0115176	1.758	0.00112628	1.657	-4.47291e-05
0.883	-0.00491077	0.883	-0.000115817	0.883	-0.00107706	0.883	-0.00105069		13.675	0.00975437	13.653	0.0115361	1.76	0.00113259	1.659	-4.83676e-05
0.884	-0.00492673	0.884	-8.18115e-05	0.884	-0.00108652	0.884	-0.00104313		13.677	0.00975114	13.655	0.0115513	1.762	0.00113526	1.66	-5.06769e-05
0.885	-0.00492267	0.885	-5.40669e-05	0.885	-0.00109042	0.885	-0.00103948		13.678	0.00975649	13.657	0.0115595	1.763	0.00113498	1.662	-5.41865e-05
0.886	-0.00489862	0.886	-3.59128e-05	0.886	-0.00110774	0.886	-0.00103873		13.68	0.00974398	13.658	0.0115793	1.765	0.00112832	1.663	-5.24351e-05
0.887	-0.00488366	0.887	-2.96171e-05	0.887	-0.00112605	0.887	-0.00103784		13.681	0.00973131	13.66	0.0116003	1.767	0.00112315	1.665	-5.40235e-05
0.888	-0.00488242	0.888	1.52006e-05	0.888	-0.00112257	0.888	-0.00102803		13.683	0.00971971	13.661	0.0116034	1.768	0.00111985	1.667	-5.35368e-05
0.888	-0.00485143	0.888	4.16681e-05	0.888	-0.00113354	0.888	-0.00103334		13.684	0.00970654	13.663	0.0116205	1.77	0.00111072	1.668	-5.21154e-05
0.889	-0.00483566	0.889	4.75467e-05	0.889	-0.00115245	0.889	-0.00104872		13.686	0.00969029	13.664	0.011638	1.772	0.00111514	1.67	-4.70059e-05
0.89	-0.00484302	0.89	3.74751e-05	0.89	-0.00113941	0.89	-0.00104929		13.688	0.00968604	13.666	0.0116538	1.773	0.00112228	1.671	-4.6943e-05
0.891	-0.00485237	0.891	6.21118e-05	0.891	-0.00114263	0.891	-0.00104824		13.689	0.00968229	13.667	0.0116833	1.775	0.00112761	1.673	-4.54982e-05
0.892	-0.00485809	0.892	7.0585e-05	0.892	-0.00115182	0.892	-0.00105562		13.691	0.00966908	13.669	0.0116914	1.777	0.00113437	1.674	-4.86647e-05
0.893	-0.00484872	0.893	9.21986e-05	0.893	-0.00114907	0.893	-0.00107075		13.692	0.00966281	13.671	0.0117036	1.778	0.00113857	1.676	-5.30204e-05
0.893	-0.00484229	0.893	0.000115958	0.893	-0.00115553	0.893	-0.00107745		13.694	0.00966563	13.672	0.0117259	1.78	0.00113914	1.677	-5.67312e-05
0.894	-0.00485216	0.894	0.00012761	0.894	-0.00116962	0.894	-0.00108046		13.695	0.00965729	13.674	0.0117349	1.782	0.001141	1.679	-4.50585e-05
0.895	-0.00483251	0.895	0.000130419	0.895	-0.00116637	0.895	-0.00108674		13.697	0.00964863	13.675	0.0117482	1.783	0.00114037	1.681	-3.93254e-05
0.896	-0.00483282	0.896	0.000152019	0.896	-0.00117471	0.896	-0.00108899		13.699	0.00964363	13.677	0.0117723	1.785	0.001138	1.682	-3.48973e-05
0.897	-0.004815	0.897	0.000182591	0.897	-0.00116614	0.897	-0.00108569		13.7	0.00963686	13.678	0.0117879	1.787	0.0011322	1.684	-3.79877e-05
0.898	-0.00481237	0.898	0.000199058	0.898	-0.00116086	0.898	-0.00108156		13.702	0.00962219	13.68	0.0118021	1.788	0.00113403	1.685	-3.92104e-05
0.898	-0.0048466	0.898	0.000218483	0.898	-0.00117694	0.898	-0.00107856		13.703	0.00959707	13.681	0.0118112	1.79	0.00113625	1.687	-3.83979e-05
0.899	-0.00484323	0.899	0.000246766	0.899	-0.00119102	0.899	-0.00107261		13.705	0.00958668	13.683	0.0118193	1.792	0.00113221	1.688	-3.83629e-05
0.9	-0.00483153	0.9	0.000295544	0.9	-0.00119688	0.9	-0.00107359		13.707	0.00959459	13.685	0.0118406	1.793	0.00113091	1.69	-3.91879e-05
0.901	-0.00483027	0.901	0.000320853	0.901	-0.00119958	0.901	-0.00107315		13.708	0.0095824	13.686	0.0118538	1.795	0.00113017	1.692	-4.3948e-05
0.902	-0.00483222	0.902	0.000355225	0.902	-0.00119345	0.902	-0.00107918		13.71	0.00956578	13.688	0.0118748	1.797	0.00112441	1.693	-4.35567e-05
0.903	-0.00482746	0.903	0.000332934	0.903	-0.00119561	0.903	-0.00107846		13.711	0.00955577	13.689	0.0118938	1.798	0.001119	1.695	-3.69472e-05
0.903	-0.00481859	0.903	0.000306065	0.903	-0.00121472	0.903	-0.00107726		13.713	0.00956291	13.691	0.0119209	1.8	0.00111482	1.696	-3.26829e-05
0.904	-0.00479992	0.904	0.000294524	0.904	-0.00123081	0.904	-0.00107704		13.714	0.00956024	13.692	0.0119374	1.801	0.00111411	1.698	-3.43273e-05
0.905	-0.00479654	0.905	0.000316053	0.905	-0.00122948	0.905	-0.00108436		13.716	0.00955034	13.694	0.0119596	1.803	0.00110898	1.699	-3.82325e-05
0.906	-0.00479526	0.906	0.000326732	0.906	-0.00121724	0.906	-0.00110704		13.718	0.00954478	13.695	0.0119883	1.805	0.00111222	1.701	-3.57442e-05
0.907	-0.00478295	0.907	0.000347378	0.907	-0.00120838	0.907	-0.00111476		13.719	0.00955627	13.697	0.0120099	1.806	0.00112078	1.702	-3.428e-05
0.908	-0.00478504	0.908	0.000307476	0.908	-0.00119882	0.908	-0.00111609		13.721	0.00957749	13.699	0.0120279	1.808	0.00113237	1.704	-3.27026e-05
0.908	-0.00477973	0.908	0.000294006	0.908	-0.00117984	0.908	-0.00111243		13.722	0.00959507	13.7	0.0120498	1.81	0.00113969	1.706	-3.18141e-05
0.909	-0.00476089	0.909	0.000307365	0.909	-0.00119277	0.909	-0.00110826		13.724	0.00959776	13.702	0.0120644	1.811	0.00114601	1.707	-3.89226e-05
0.91	-0.00475171	0.91	0.000320011	0.91	-0.00119825	0.91	-0.00110363		13.725	0.00959285	13.703	0.0120873	1.813	0.0011506	1.709	-4.82876e-05
0.911	-0.00475515	0.911	0.000315704	0.911	-0.00120984	0.911	-0.00109986		13.727	0.00959344	13.705	0.0121019	1.815	0.00115973	1.71	-4.50196e-05
0.912	-0.00475029	0.912	0.000315931	0.912	-0.00121372	0.912	-0.00108717		13.729	0.00960112	13.706	0.0121245	1.816	0.00116101	1.712	-3.90847e-05
0.913	-0.00475559	0.913	0.000289545	0.913	-0.0012125	0.913	-0.00106776		13.73	0.00961234	13.708	0.0121506	1.818	0.00116272	1.713	-3.42072e-05
0.913	-0.00475739	0.913	0.000286789	0.913	-0.00121936	0.913	-0.00106157		13.732	0.00961979	13.709	0.0121756	1.82	0.00116925	1.715	-3.36598e-05
0.914	-0.00475936	0.914	0.000257324	0.914	-0.00122385	0.914	-0.0010546		13.733	0.00962519	13.711	0.0121966	1.821	0.00117386	1.717	-3.5047e-05
0.915	-0.00474775	0.915	0.000258628	0.915	-0.00122522	0.915	-0.00104781		13.735	0.00962793	13.713	0.0122141	1.823	0.00118144	1.718	-3.34229e-05
0.916	-0.00475353	0.916	0.000240193	0.916	-0.00121108	0.916	-0.00104033		13.736	0.00962247	13.714	0.0122367	1.825	0.00118157	1.72	-2.97535e-05
0.917	-0.00475116	0.917	0.000245011	0.917	-0.00121977	0.917	-0.00105057		13.738	0.0096329	13.716	0.0122711	1.826	0.00117686	1.721	-2.54021e-05
0.918	-0.00474861	0.918	0.000240019	0.918	-0.00121658	0.918	-0.00104865		13.74	0.00964294	13.717	0.0122964	1.828	0.00117604	1.723	-2.83126e-05
0.918	-0.00474933	0.918	0.000263012	0.918	-0.00120286	0.918	-0.0010365		13.741	0.00964677	13.719	0.0123142	1.83	0.00117958	1.724	-3.05223e-05
0.919	-0.00474627	0.919	0.000259025	0.919	-0.00121526	0.919	-0.00102514		13.743	0.00964511	13.72	0.0123429	1.831	0.00118132	1.726	-3.46695e-05
0.92	-0.00475143	0.92	0.000240607	0.92	-0.0012184	0.92	-0.00101971		13.744	0.00964253	13.722	0.0123699	1.833	0.0011825	1.727	-3.44256e-05
0.921	-0.0047613	0.921	0.000270414	0.921	-0.00120767	0.921	-0.00101726		13.746	0.00964836	13.724	0.0123884	1.835	0.00118718	1.729	-3.46914e-05
0.922	-0.00475724	0.922	0.000307382	0.922	-0.00119186	0.922	-0.0010037		13.748	0.00964154	13.725	0.0124273	1.836	0.00119216	1.731	-4.43349e-05
0.923	-0.00476856	0.923	0.000305535	0.923	-0.00118258	0.923	-0.000987436		13.749	0.00965755	13.727	0.0124669	1.838	0.00119299	1.732	-4.64286e-05
0.923	-0.00476436	0.923	0.000313633	0.923	-0.00118457	0.923	-0.000994873		13.751	0.00966907	13.728	0.0124989	1.84	0.00119421	1.734	-4.83529e-05
0.924	-0.00477341	0.924	0.000345197	0.924	-0.0011865	0.924	-0.000996316		13.752	0.0096804	13.73	0.0125121	1.841	0.0011967	1.735	-5.35218e-05
0.925	-0.00479732	0.925	0.000345922	0.925	-0.00117355	0.925	-0.000995616		13.754	0.00969419	13.731	0.0125321	1.843	0.00119549	1.737	-5.44245e-05
0.926	-0.00479454	0.926	0.000343778	0.926	-0.00116053	0.926	-0.00100673		13.755	0.00969872	13.733	0.0125628	1.845	0.00119152	1.738	-5.71819e-05
0.927	-0.00478389	0.927	0.00033522	0.927	-0.00116582	0.927	-0.00101662		13.757	0.00971186	13.734	0.0125898	1.846	0.00118698	1.74	-5.42558e-05
0.928	-0.00478794	0.928	0.000348695	0.928	-0.00115557	0.928	-0.00101734		13.759	0.00972307	13.736	0.0126085	1.848	0.00118886	1.742	-5.45625e-05
0.928	-0.00480028	0.928	0.000361532	0.928	-0.00113833	0.928	-0.00102052		13.76	0.00971994	13.738	0.0126197	1.85	0.00119309	1.743	-5.78879e-05
0.929	-0.00480522	0.929	0.000352512	0.929	-0.00112762	0.929	-0.00103466		13.762	0.00971842	13.739	0.0126468	1.851	0.0012001	1.745	-5.75832e-05
0.93	-0.00482996	0.93	0.000367643	0.93	-0.00110127	0.93	-0.00104114		13.763	0.00972735	13.741	0.0126753	1.853	0.00120722	1.746	-5.64993e-05
0.931	-0.00485481	0.931	0.000366954	0.931	-0.00110072	0.931	-0.0010263		13.765	0.00973513	13.742	0.0126981	1.855	0.00120471	1.748	-5.55755e-05
0.932	-0.00484167	0.932	0.000408253	0.932	-0.00110053	0.932	-0.00103179		13.766	0.00974196	13.744	0.0127205	1.856	0.00119757	1.749	-4.76393e-05
0.933	-0.00483563	0.932	0.000407193	0.933	-0.00110001	0.933	-0.00104419		13.768	0.00974923	13.745	0.0127419	1.858	0.00119232	1.751	-4.07765e-05
0.933	-0.00483354	0.933	0.000408341	0.933	-0.00107406	0.933	-0.00104668		13.77	0.00975621	13.747	0.0127695	1.859	0.00118589	1.752	-3.70605e-05
0.934	-0.00483148	0.934	0.000416692	0.934	-0.00106427	0.934	-0.00103601		13.771	0.00976331	13.748	0.0128018	1.861	0.00118128	1.754	-3.5563e-05
0.935	-0.00483834	0.935	0.000432858	0.935	-0.00105632	0.935	-0.00102895		13.773	0.00976257	13.75	0.012831	1.863	0.00117664	1.756	-3.91428e-05
0.936	-0.00483328	0.936	0.000430909	0.936	-0.00105255	0.936	-0.00101545		13.774	0.00978203	13.752	0.0128568	1.864	0.00117335	1.757	-5.01759e-05
0.937	-0.00485807	0.937	0.000453564	0.937	-0.00105166	0.937	-0.000999628		13.776	0.00981415	13.753	0.0128818	1.866	0.00117079	1.759	-6.22007e-05
0.938	-0.00484621	0.937	0.000474914	0.938	-0.0010448	0.938	-0.000995278		13.778	0.00982128	13.755	0.0129066	1.868	0.0011708	1.76	-7.06931e-05
0.938	-0.00485142	0.938	0.000498809	0.938	-0.00104714	0.938	-0.000997951		13.779	0.00982788	13.756	0.0129334	1.869	0.00116788	1.762	-7.73878e-05
0.939	-0.00486393	0.939	0.000490447	0.939	-0.00103577	0.939	-0.000998279		13.781	0.00983899	13.758	0.0129629	1.871	0.00116109	1.763	-8.1387e-05
0.94	-0.00485278	0.94	0.000477456	0.94	-0.00103408	0.94	-0.00100339		13.782	0.00985877	13.759	0.0129957	1.873	0.00116142	1.765	-8.75999e-05
0.941	-0.00483279	0.941	0.000467619	0.941	-0.00104424	0.941	-0.00100725		13.784	0.00987161	13.761	0.0130286	1.874	0.00116362	1.767	-9.07803e-05
0.942	-0.00481427	0.942	0.000483363	0.942	-0.001037	0.942	-0.00101417		13.785	0.00988044	13.762	0.0130528	1.876	0.00116284	1.768	-8.81296e-05
0.943	-0.00480126	0.942	0.000488861	0.943	-0.00104176	0.943	-0.00101886		13.787	0.00989872	13.764	0.0130733	1.878	0.00115995	1.77	-7.8981e-05
0.943	-0.0048029	0.943	0.000457232	0.943	-0.00104439	0.943	-0.00102289		13.789	0.00991047	13.766	0.0130961	1.879	0.00115801	1.771	-7.07754e-05
0.944	-0.00479523	0.944	0.000493688	0.944	-0.00104211	0.944	-0.00102589		13.79	0.00990416	13.767	0.0131148	1.881	0.00115305	1.773	-7.18039e-05
0.945	-0.00477988	0.945	0.000512596	0.945	-0.00102275	0.945	-0.00101824		13.792	0.00990615	13.769	0.013133	1.883	0.00115897	1.774	-7.66417e-05
0.946	-0.00477383	0.946	0.000536848	0.946	-0.00102448	0.946	-0.00101052		13.793	0.00991302	13.77	0.0131597	1.884	0.00116397	1.776	-7.66499e-05
0.947	-0.00476299	0.947	0.000527975	0.947	-0.00103684	0.947	-0.000993948		13.795	0.00992596	13.772	0.0131848	1.886	0.00117094	1.777	-7.46318e-05
0.948	-0.00475341	0.947	0.000503015	0.948	-0.00103174	0.948	-0.00097741		13.796	0.00994071	13.773	0.0132058	1.888	0.0011733	1.779	-8.03278e-05
0.948	-0.00475697	0.948	0.000508129	0.948	-0.00101464	0.948	-0.000980693		13.798	0.00993436	13.775	0.0132339	1.889	0.0011732	1.781	-8.77988e-05
0.949	-0.00474373	0.949	0.000551515	0.949	-0.00102393	0.949	-0.000983205		13.8	0.00994137	13.776	0.0132706	1.891	0.00116778	1.782	-8.85806e-05
0.95	-0.0047427	0.95	0.000585523	0.95	-0.00104555	0.95	-0.000987409		13.801	0.0099606	13.778	0.0133028	1.893	0.00115887	1.784	-9.08816e-05
0.951	-0.00475995	0.951	0.000596521	0.951	-0.00104882	0.951	-0.000997032		13.803	0.0099854	13.78	0.0133384	1.894	0.00115544	1.785	-9.21146e-05
0.952	-0.0047681	0.952	0.000609167	0.952	-0.00105126	0.952	-0.000993386		13.804	0.00999477	13.781	0.0133683	1.896	0.00115543	1.787	-8.94168e-05
0.953	-0.00473636	0.952	0.000638031	0.953	-0.00105229	0.953	-0.000994355		13.806	0.00997901	13.783	0.0134036	1.898	0.00115673	1.788	-9.5605e-05
0.953	-0.00472709	0.953	0.000630683	0.953	-0.00105279	0.953	-0.00101235		13.808	0.00997013	13.784	0.0134409	1.899	0.00115758	1.79	-0.000101579
0.954	-0.00471776	0.954	0.000655535	0.954	-0.00106339	0.954	-0.00102754		13.809	0.00997116	13.786	0.0134784	1.901	0.00115541	1.792	-0.000105498
0.955	-0.00472386	0.955	0.000659493	0.955	-0.00106666	0.955	-0.00103733		13.811	0.0099631	13.787	0.0135155	1.903	0.00114931	1.793	-0.000109261
0.956	-0.00471896	0.956	0.000682567	0.956	-0.00106792	0.956	-0.00103504		13.812	0.00996001	13.789	0.0135496	1.904	0.00114367	1.795	-0.000111638
0.957	-0.00472325	0.957	0.000656634	0.957	-0.00106312	0.957	-0.00102766		13.814	0.00995274	13.791	0.0135827	1.906	0.00113576	1.796	-0.000112331
0.958	-0.00471587	0.957	0.000679616	0.958	-0.00108266	0.958	-0.00101975		13.815	0.00994788	13.792	0.0136122	1.908	0.00112683	1.798	-0.000111596
0.958	-0.00471733	0.958	0.000696331	0.958	-0.00107252	0.958	-0.00100284		13.817	0.00994089	13.794	0.0136397	1.909	0.00112221	1.799	-0.000109373
0.959	-0.00472191	0.959	0.000716474	0.959	-0.00108201	0.959	-0.000990494		13.819	0.0099352	13.795	0.0136737	1.911	0.00112127	1.801	-0.000104339
0.96	-0.00472496	0.96	0.000689308	0.96	-0.00106705	0.96	-0.000987184		13.82	0.00992589	13.797	0.0137134	1.913	0.00111881	1.802	-0.000104302
0.961	-0.00472363	0.961	0.000734467	0.961	-0.00105351	0.961	-0.000989547		13.822	0.00991918	13.798	0.0137489	1.914	0.00111393	1.804	-0.000106473
0.962	-0.00471404	0.962	0.000763285	0.962	-0.00105136	0.962	-0.000989148		13.823	0.0099256	13.8	0.0137773	1.916	0.00111264	1.806	-0.000107889
0.963	-0.00469197	0.962	0.000752213	0.963	-0.00107051	0.963	-0.00100135		13.825	0.00993099	13.801	0.0138131	1.918	0.0011107	1.807	-0.000108168
0.963	-0.00468814	0.963	0.000769127	0.963	-0.00107924	0.963	-0.00100729		13.826	0.0099481	13.803	0.013851	1.919	0.00110234	1.809	-9.9905e-05
0.964	-0.00468868	0.964	0.00082969	0.964	-0.00110531	0.964	-0.00100889		13.828	0.00995901	13.805	0.0138834	1.921	0.00109632	1.81	-9.53317e-05
0.965	-0.0046731	0.965	0.000837563	0.965	-0.00111036	0.965	-0.000999992		13.83	0.00996126	13.806	0.0139131	1.922	0.00109308	1.812	-9.39235e-05
0.966	-0.00466079	0.966	0.000808572	0.966	-0.00110713	0.966	-0.00100233		13.831	0.00997799	13.808	0.0139472	1.924	0.00108908	1.813	-8.96223e-05
0.967	-0.00466458	0.967	0.000847718	0.967	-0.0011096	0.967	-0.000996297		13.833	0.0100045	13.809	0.0139899	1.926	0.00108173	1.815	-9.47568e-05
0.968	-0.00466191	0.967	0.000845658	0.968	-0.00112124	0.968	-0.000987297		13.834	0.00999886	13.811	0.0140267	1.927	0.00107294	1.817	-9.50419e-05
0.968	-0.00466613	0.968	0.000861135	0.968	-0.0011084	0.968	-0.000965809		13.836	0.00998974	13.812	0.0140659	1.929	0.00106925	1.818	-8.63583e-05
0.969	-0.00467438	0.969	0.00085909	0.969	-0.00111828	0.969	-0.00095727		13.837	0.00999163	13.814	0.0141093	1.931	0.00106989	1.82	-8.46997e-05
0.97	-0.00466986	0.97	0.000850566	0.97	-0.00113247	0.97	-0.000957893		13.839	0.0100103	13.815	0.0141578	1.932	0.00106959	1.821	-8.45806e-05
0.971	-0.00466088	0.971	0.000865923	0.971	-0.00114535	0.971	-0.000950656		13.841	0.0100449	13.817	0.0142087	1.934	0.00106193	1.823	-7.91568e-05
0.972	-0.00465742	0.972	0.000852089	0.972	-0.00115892	0.972	-0.000933727		13.842	0.0100549	13.819	0.0142493	1.936	0.00105859	1.824	-8.29523e-05
0.973	-0.00462964	0.972	0.000859734	0.973	-0.00114634	0.973	-0.000937325		13.844	0.0100637	13.82	0.0142945	1.937	0.00106316	1.826	-8.7383e-05
0.973	-0.00463415	0.973	0.000812516	0.973	-0.0011555	0.973	-0.0009311		13.845	0.0100659	13.822	0.0143364	1.939	0.00106444	1.827	-9.28716e-05
0.974	-0.00463637	0.974	0.000818653	0.974	-0.00116519	0.974	-0.00092629		13.847	0.0100946	13.823	0.0143799	1.941	0.00106069	1.829	-0.000102323
0.975	-0.0046273	0.975	0.000851424	0.975	-0.00118662	0.975	-0.000918632		13.849	0.0101037	13.825	0.0144158	1.942	0.0010574	1.831	-0.000108893
0.976	-0.00462439	0.976	0.000850393	0.976	-0.00120105	0.976	-0.000919944		13.85	0.0101137	13.826	0.0144574	1.944	0.00105225	1.832	-0.000112133
0.977	-0.00462465	0.977	0.000826468	0.977	-0.00120441	0.977	-0.000919819		13.852	0.0101224	13.828	0.0145068	1.946	0.0010457	1.834	-0.000105863
0.978	-0.00462384	0.977	0.000820452	0.977	-0.00120682	0.978	-0.000924608		13.853	0.0101061	13.829	0.0145543	1.947	0.00105002	1.835	-9.43271e-05
0.978	-0.00462295	0.978	0.00084325	0.978	-0.00120869	0.978	-0.0009315		13.855	0.0101127	13.831	0.014599	1.949	0.00105242	1.837	-8.64909e-05
0.979	-0.00463019	0.979	0.000843878	0.979	-0.00121209	0.979	-0.000927895		13.856	0.0101337	13.833	0.0146389	1.951	0.0010509	1.838	-8.02932e-05
0.98	-0.00463961	0.98	0.000830742	0.98	-0.00121281	0.98	-0.0009209		13.858	0.0101387	13.834	0.0146852	1.952	0.0010533	1.84	-7.23939e-05
0.981	-0.00464952	0.981	0.000812323	0.981	-0.00121847	0.981	-0.000923362		13.86	0.0101584	13.836	0.0147337	1.954	0.0010576	1.842	-6.22102e-05
0.982	-0.00464614	0.982	0.000800608	0.982	-0.00120668	0.982	-0.000913843		13.861	0.0101864	13.837	0.0147787	1.956	0.00105887	1.843	-5.30457e-05
0.983	-0.00464891	0.982	0.000803948	0.982	-0.00119369	0.983	-0.000916708		13.863	0.0102111	13.839	0.0148277	1.957	0.00105816	1.845	-4.95665e-05
0.983	-0.00466708	0.983	0.000797461	0.983	-0.00119525	0.983	-0.000903432		13.864	0.0102138	13.84	0.0148807	1.959	0.00105862	1.846	-4.84391e-05
0.984	-0.00467224	0.984	0.000792654	0.984	-0.00118177	0.984	-0.000897188		13.866	0.0102116	13.842	0.0149363	1.961	0.00105737	1.848	-5.05981e-05
0.985	-0.0046672	0.985	0.00081833	0.985	-0.00117817	0.985	-0.000901793		13.867	0.0102286	13.843	0.014986	1.962	0.00105608	1.849	-5.4843e-05
0.986	-0.00466675	0.986	0.000823449	0.986	-0.00117438	0.986	-0.000905753		13.869	0.0102469	13.845	0.0150309	1.964	0.00105971	1.851	-5.32438e-05
0.987	-0.00467972	0.987	0.000834325	0.987	-0.00117817	0.987	-0.000905809		13.871	0.0102561	13.847	0.015088	1.966	0.00105831	1.853	-4.86109e-05
0.988	-0.00469221	0.987	0.000849293	0.987	-0.00117109	0.988	-0.000906871		13.872	0.0102573	13.848	0.0151313	1.967	0.0010504	1.854	-4.47794e-05
0.988	-0.00469353	0.988	0.000879091	0.988	-0.0011605	0.988	-0.000895913		13.874	0.0102626	13.85	0.0151881	1.969	0.00104544	1.856	-4.51335e-05
0.989	-0.00468542	0.989	0.000938944	0.989	-0.00115831	0.989	-0.000887123		13.875	0.0102626	13.851	0.0152356	1.971	0.0010375	1.857	-4.12435e-05
0.99	-0.0046708	0.99	0.000938935	0.99	-0.00118041	0.99	-0.000879642		13.877	0.0102688	13.853	0.0152854	1.972	0.00103647	1.859	-3.45667e-05
0.991	-0.00467945	0.991	0.000922489	0.991	-0.00117979	0.991	-0.000862855		13.879	0.0102763	13.854	0.0153249	1.974	0.00103891	1.86	-2.68895e-05
0.992	-0.00466678	0.992	0.000880794	0.992	-0.00117224	0.992	-0.000841924		13.88	0.0102865	13.856	0.0153573	1.976	0.00104143	1.862	-2.47658e-05
0.993	-0.00466742	0.992	0.000884456	0.992	-0.00117787	0.993	-0.000822418		13.882	0.0102863	13.858	0.0154064	1.977	0.00103962	1.863	-2.32213e-05
0.993	-0.00466175	0.993	0.000871261	0.993	-0.00117229	0.993	-0.000818337		13.883	0.0102784	13.859	0.0154465	1.979	0.00103004	1.865	-2.4282e-05
0.994	-0.00467624	0.994	0.000865352	0.994	-0.00115739	0.994	-0.000809441		13.885	0.0102867	13.861	0.0154903	1.981	0.00101845	1.867	-2.64625e-05
0.995	-0.00467044	0.995	0.000890937	0.995	-0.00114481	0.995	-0.000800361		13.886	0.0102931	13.862	0.0155262	1.982	0.00100749	1.868	-1.66198e-05
0.996	-0.00466432	0.996	0.000909834	0.996	-0.00113091	0.996	-0.000794837		13.888	0.0103033	13.864	0.0155661	1.984	0.00100516	1.87	-1.36854e-05
0.997	-0.00465334	0.997	0.00093482	0.997	-0.00111752	0.997	-0.000779552		13.89	0.0103012	13.865	0.0155994	1.985	0.00100458	1.871	-6.49858e-06
0.998	-0.00466341	0.997	0.000953092	0.997	-0.00112625	0.998	-0.000773535		13.891	0.0103008	13.867	0.0156448	1.987	0.00100602	1.873	3.68041e-06
0.998	-0.00466103	0.998	0.000986611	0.998	-0.00113235	0.998	-0.000768873		13.893	0.0103255	13.868	0.0156849	1.989	0.00100737	1.874	4.46354e-06
0.999	-0.00466404	0.999	0.000968523	0.999	-0.00112074	0.999	-0.0007681		13.894	0.0103202	13.87	0.0157231	1.99	0.00100776	1.876	4.60412e-06
1	-0.00465713	1	0.000962544	1	-0.00113357	1	-0.000771141		13.896	0.0103199	13.872	0.0157687	1.992	0.00100803	1.878	8.4824e-06
1.001	-0.00465727	1.001	0.000983905	1.001	-0.00112664	1.001	-0.000771966		13.897	0.0103264	13.873	0.0158071	1.994	0.00100582	1.879	8.88324e-06
1.002	-0.00463593	1.002	0.000987917	1.002	-0.00114472	1.002	-0.0007734		13.899	0.010324	13.875	0.0158471	1.995	0.00100331	1.881	3.91212e-06
1.003	-0.00464481	1.002	0.000960591	1.002	-0.00114917	1.003	-0.000773246		13.901	0.0103521	13.876	0.0158904	1.997	0.00100024	1.882	1.07103e-05
1.003	-0.00464353	1.003	0.000960037	1.003	-0.00114483	1.003	-0.000767177		13.902	0.0103512	13.878	0.0159448	1.999	0.00100128	1.884	1.37507e-05
1.004	-0.00463462	1.004	0.00100154	1.004	-0.00113069	1.004	-0.000768015		13.904	0.0103507	13.879	0.0159959	2	0.000998324	1.885	1.84455e-05
1.005	-0.00465203	1.005	0.00102087	1.005	-0.00113032	1.005	-0.000760559		13.905	0.0103413	13.881	0.016046	2.002	0.000996121	1.887	1.95027e-05
1.006	-0.0046335	1.006	0.00100518	1.006	-0.00112061	1.006	-0.000778969		13.907	0.0103427	13.882	0.0160803	2.004	0.000994208	1.888	1.63372e-05
1.007	-0.00464612	1.007	0.00100527	1.007	-0.00111471	1.007	-0.000791663		13.909	0.0103487	13.884	0.0161265	2.005	0.000985685	1.89	1.50018e-05
1.008	-0.00466923	1.007	0.00100629	1.007	-0.00111348	1.008	-0.000792851		13.91	0.0103316	13.886	0.0161769	2.007	0.000984178	1.892	1.51417e-05
1.008	-0.00464913	1.008	0.00101678	1.008	-0.00110766	1.008	-0.000793557		13.912	0.0103013	13.887	0.0162286	2.009	0.000985462	1.893	2.18167e-05
1.009	-0.0046502	1.009	0.00103606	1.009	-0.00109497	1.009	-0.000807813		13.913	0.0102993	13.889	0.0162781	2.01	0.000988985	1.895	2.30011e-05
1.01	-0.00467451	1.01	0.00105364	1.01	-0.0010862	1.01	-0.000829005		13.915	0.0102891	13.89	0.016323	2.012	0.000991997	1.896	1.49923e-05
1.011	-0.0046942	1.011	0.00107475	1.011	-0.00106572	1.011	-0.000824469		13.916	0.0102972	13.892	0.0163702	2.014	0.000992252	1.898	6.79009e-06
1.012	-0.0047054	1.012	0.00110214	1.012	-0.00106052	1.012	-0.000799699		13.918	0.0102922	13.893	0.0164144	2.015	0.000990919	1.899	1.03475e-05
1.013	-0.00470239	1.012	0.00111306	1.012	-0.00106043	1.013	-0.000795919		13.92	0.0102598	13.895	0.0164578	2.017	0.000995941	1.901	1.14498e-05
1.013	-0.00469747	1.013	0.00112398	1.013	-0.00107466	1.013	-0.000790868		13.921	0.0102439	13.896	0.0165035	2.019	0.00100051	1.903	1.42519e-05
1.014	-0.00468384	1.014	0.00114466	1.014	-0.00108109	1.014	-0.000794837		13.923	0.0102365	13.898	0.0165511	2.02	0.000996708	1.904	2.47433e-05
1.015	-0.00466864	1.015	0.00118309	1.015	-0.00108836	1.015	-0.000790242		13.924	0.0102445	13.9	0.0166103	2.022	0.000996092	1.906	2.38388e-05
1.016	-0.00464022	1.016	0.00118488	1.016	-0.00107995	1.016	-0.000789164		13.926	0.0102434	13.901	0.0166606	2.024	0.00100211	1.907	3.05041e-05
1.017	-0.00464824	1.017	0.00121294	1.017	-0.00110291	1.017	-0.00078963		13.927	0.0102408	13.903	0.0167097	2.025	0.00100297	1.909	3.40247e-05
1.018	-0.00463416	1.017	0.00123684	1.017	-0.00110276	1.017	-0.000782757		13.929	0.0102533	13.904	0.0167676	2.027	0.00101092	1.91	3.56809e-05
1.018	-0.00463231	1.018	0.00128244	1.018	-0.00111367	1.018	-0.000776485		13.931	0.0102491	13.906	0.0168202	2.029	0.00102028	1.912	3.20985e-05
1.019	-0.00461139	1.019	0.00129954	1.019	-0.00111495	1.019	-0.000769208		13.932	0.010248	13.907	0.0168679	2.03	0.00101718	1.913	2.83409e-05
1.02	-0.00457075	1.02	0.00129838	1.02	-0.00111991	1.02	-0.00076119		13.934	0.010236	13.909	0.0169205	2.032	0.00101494	1.915	2.74626e-05
1.021	-0.00454191	1.021	0.0013438	1.021	-0.00111882	1.021	-0.000763346		13.935	0.0102124	13.911	0.0169766	2.034	0.00101488	1.917	2.22097e-05
1.022	-0.00451185	1.022	0.00136366	1.022	-0.00111494	1.022	-0.000781389		13.937	0.0102084	13.912	0.0170241	2.035	0.00101064	1.918	1.55426e-05
1.023	-0.00446814	1.022	0.00142151	1.022	-0.00112437	1.022	-0.000781852		13.938	0.0102197	13.914	0.0170656	2.037	0.00100453	1.92	4.54119e-06
1.023	-0.00445153	1.023	0.001466	1.023	-0.00114406	1.023	-0.000785054		13.94	0.010205	13.915	0.0171161	2.039	0.00100151	1.921	-8.05236e-06
1.024	-0.00443933	1.024	0.00151803	1.024	-0.00115028	1.024	-0.000770599		13.942	0.0101988	13.917	0.0171715	2.04	0.00100929	1.923	-6.97599e-06
1.025	-0.0044206	1.025	0.0015296	1.025	-0.00115765	1.025	-0.000780186		13.943	0.0102049	13.918	0.017214	2.042	0.00101407	1.924	-1.26556e-05
1.026	-0.00442122	1.026	0.00157945	1.026	-0.00115812	1.026	-0.00078789		13.945	0.0102061	13.92	0.0172578	2.044	0.00101376	1.926	-1.09848e-05
1.027	-0.00441833	1.027	0.00159779	1.027	-0.00115848	1.027	-0.000784823		13.946	0.0102003	13.921	0.0172959	2.045	0.00101805	1.928	-1.84608e-05
1.027	-0.00441787	1.027	0.00158862	1.027	-0.00116285	1.027	-0.000781907		13.948	0.0101928	13.923	0.0173439	2.047	0.00102145	1.929	-2.72016e-05
1.028	-0.00440375	1.028	0.00159631	1.028	-0.0011679	1.028	-0.000789028		13.95	0.0101889	13.925	0.0173839	2.048	0.00102088	1.931	-3.78446e-05
1.029	-0.00440475	1.029	0.00164084	1.029	-0.00117423	1.029	-0.000797556		13.951	0.0101871	13.926	0.0174342	2.05	0.00101804	1.932	-4.36131e-05
1.03	-0.00440959	1.03	0.00167386	1.03	-0.00118925	1.03	-0.000813565		13.953	0.0101813	13.928	0.0174783	2.052	0.001019	1.934	-4.83093e-05
1.031	-0.00443048	1.031	0.00168953	1.031	-0.00120097	1.031	-0.000831233		13.954	0.0101776	13.929	0.0175256	2.053	0.00102202	1.935	-5.14538e-05
1.032	-0.00445515	1.032	0.00172066	1.032	-0.00119288	1.032	-0.000825559		13.956	0.0101851	13.931	0.0175694	2.055	0.00101626	1.937	-4.70568e-05
1.032	-0.00446892	1.032	0.00175967	1.032	-0.00119768	1.032	-0.00083586		13.957	0.0101828	13.932	0.0176177	2.057	0.00100301	1.938	-5.43101e-05
1.033	-0.00447884	1.033	0.00181288	1.033	-0.00119979	1.033	-0.000844889		13.959	0.0101651	13.934	0.0176787	2.058	0.00100234	1.94	-6.2572e-05
1.034	-0.00446959	1.034	0.00185001	1.034	-0.00119545	1.034	-0.000859096		13.961	0.0101395	13.935	0.0177268	2.06	0.0010006	1.942	-4.89838e-05
1.035	-0.00446277	1.035	0.00186737	1.035	-0.00119479	1.035	-0.000861457		13.962	0.0101381	13.937	0.0177847	2.062	0.00101255	1.943	-4.42989e-05
1.036	-0.00445655	1.036	0.00192204	1.036	-0.00119075	1.036	-0.000864485		13.964	0.0101423	13.939	0.0178469	2.063	0.0010202	1.945	-4.03183e-05
1.037	-0.00446914	1.037	0.00193388	1.037	-0.00119751	1.037	-0.000871718		13.965	0.0101396	13.94	0.0178952	2.065	0.00102977	1.946	-5.60709e-05
1.037	-0.00445653	1.037	0.00194642	1.037	-0.00119664	1.037	-0.000867049		13.967	0.010147	13.942	0.0179519	2.067	0.00103466	1.948	-5.61718e-05
1.038	-0.00443801	1.038	0.0019263	1.038	-0.00120218	1.038	-0.000874803		13.968	0.0101534	13.943	0.0180082	2.068	0.00103523	1.949	-6.56411e-05
1.039	-0.00441343	1.039	0.00193426	1.039	-0.00119439	1.039	-0.000883357		13.97	0.0101473	13.945	0.0180719	2.07	0.00103418	1.951	-7.4959e-05
1.04	-0.00439424	1.04	0.00192396	1.04	-0.00120432	1.04	-0.000894514		13.972	0.0101379	13.946	0.0181329	2.072	0.00103879	1.953	-7.39534e-05
1.041	-0.0043676	1.041	0.00194176	1.041	-0.00121454	1.041	-0.000904164		13.973	0.0101499	13.948	0.0181878	2.073	0.00104292	1.954	-7.82663e-05
1.042	-0.00436811	1.042	0.00194328	1.042	-0.00120488	1.042	-0.00089532		13.975	0.0101691	13.949	0.0182407	2.075	0.00104275	1.956	-7.99791e-05
1.042	-0.00436637	1.042	0.00196551	1.042	-0.00119787	1.042	-0.000916581		13.976	0.010175	13.951	0.0182907	2.077	0.001049	1.957	-9.25701e-05
1.043	-0.0043703	1.043	0.00199643	1.043	-0.00119131	1.043	-0.000931094		13.978	0.0101918	13.953	0.0183523	2.078	0.00104885	1.959	-9.70422e-05
1.044	-0.0043577	1.044	0.00203433	1.044	-0.00119495	1.044	-0.000928087		13.98	0.0101922	13.954	0.0184129	2.08	0.00104764	1.96	-0.00010477
1.045	-0.00434279	1.045	0.00204694	1.045	-0.00119694	1.045	-0.000927868		13.981	0.01021	13.956	0.018469	2.082	0.00104308	1.962	-0.000109663
1.046	-0.00434526	1.046	0.00204824	1.046	-0.00120799	1.046	-0.000921184		13.983	0.0102069	13.957	0.0185226	2.083	0.00105101	1.963	-0.000114925
1.047	-0.0043383	1.047	0.00205135	1.047	-0.00122247	1.047	-0.000915123		13.984	0.010209	13.959	0.0185711	2.085	0.00105961	1.965	-0.000122275
1.047	-0.00434116	1.047	0.00205856	1.047	-0.00123164	1.047	-0.000898718		13.986	0.0102012	13.96	0.0186205	2.087	0.00106411	1.967	-0.000128657
1.048	-0.00432519	1.048	0.00206436	1.048	-0.00122571	1.048	-0.000893289		13.987	0.0101803	13.962	0.0186745	2.088	0.00106834	1.968	-0.000130367
1.049	-0.00428701	1.049	0.00208769	1.049	-0.00123441	1.049	-0.000887242		13.989	0.0101757	13.963	0.0187315	2.09	0.00107236	1.97	-0.000132022
1.05	-0.00429873	1.05	0.00209237	1.05	-0.0012442	1.05	-0.000887293		13.991	0.0102081	13.965	0.0187899	2.092	0.00107581	1.971	-0.000134471
1.051	-0.00428146	1.051	0.00209204	1.051	-0.00124353	1.051	-0.000872242		13.992	0.010199	13.967	0.0188461	2.093	0.00108254	1.973	-0.000137258
1.052	-0.004264	1.052	0.00209436	1.052	-0.00125542	1.052	-0.000871508		13.994	0.0101984	13.968	0.0189028	2.095	0.00108417	1.974	-0.000138484
1.052	-0.00423535	1.052	0.00209833	1.052	-0.0012688	1.052	-0.000887561		13.995	0.0101779	13.97	0.018958	2.097	0.00108178	1.976	-0.000135389
1.053	-0.00419776	1.053	0.00211958	1.053	-0.00126837	1.053	-0.000910409		13.997	0.0101742	13.971	0.0190109	2.098	0.00108261	1.978	-0.000138726
1.054	-0.00419975	1.054	0.00211512	1.054	-0.00126766	1.054	-0.000915704		13.998	0.0102083	13.973	0.0190619	2.1	0.00108014	1.979	-0.000140142
1.055	-0.00420303	1.055	0.00210378	1.055	-0.00125232	1.055	-0.00092514		14	0.0102166	13.974	0.0191199	2.102	0.00107345	1.981	-0.000138062
1.056	-0.00422613	1.056	0.00211486	1.056	-0.00125048	1.056	-0.000923754		14.002	0.0102203	13.976	0.0191699	2.103	0.00107387	1.982	-0.000150145
1.057	-0.00422254	1.057	0.00212232	1.057	-0.00122677	1.057	-0.000939245		14.003	0.0102128	13.978	0.0192098	2.105	0.00107113	1.984	-0.000152497
1.057	-0.00424226	1.057	0.0021415	1.057	-0.00121572	1.057	-0.000940889		14.005	0.0102009	13.979	0.0192598	2.107	0.0010683	1.985	-0.000155408
1.058	-0.00424091	1.058	0.00213106	1.058	-0.00120319	1.058	-0.000944432		14.006	0.0102095	13.981	0.0193141	2.108	0.00107417	1.987	-0.000155754
1.059	-0.00427202	1.059	0.00212025	1.059	-0.00120424	1.059	-0.000946736		14.008	0.0102131	13.982	0.0193673	2.11	0.00107366	1.988	-0.000156032
1.06	-0.00424313	1.06	0.00211899	1.06	-0.00119567	1.06	-0.000960126		14.01	0.0102005	13.984	0.019417	2.111	0.00106336	1.99	-0.000153805
1.061	-0.00424518	1.061	0.00215497	1.061	-0.00118639	1.061	-0.000975084		14.011	0.0102174	13.985	0.0194661	2.113	0.0010616	1.992	-0.000151787
1.062	-0.00426479	1.062	0.00216811	1.062	-0.00118008	1.062	-0.000981203		14.013	0.010226	13.987	0.0195223	2.115	0.00106201	1.993	-0.000151531
1.062	-0.00425547	1.062	0.00214269	1.062	-0.00116568	1.062	-0.00099714		14.014	0.0102434	13.988	0.0195804	2.116	0.00106234	1.995	-0.000151073
1.063	-0.00425753	1.063	0.00215158	1.063	-0.00115875	1.063	-0.000991782		14.016	0.010232	13.99	0.0196403	2.118	0.0010615	1.996	-0.000155397
1.064	-0.00427422	1.064	0.00213789	1.064	-0.00115373	1.064	-0.000993459		14.017	0.0102261	13.992	0.0196985	2.12	0.00106392	1.998	-0.000157966
1.065	-0.00430246	1.065	0.0021242	1.065	-0.00114283	1.065	-0.000999976		14.019	0.010232	13.993	0.0197545	2.121	0.00106708	1.999	-0.000151355
1.066	-0.00431716	1.066	0.0020956	1.066	-0.00114798	1.066	-0.00101709		14.021	0.0102229	13.995	0.0198062	2.123	0.00105956	2.001	-0.000149333
1.067	-0.0042959	1.066	0.00209793	1.067	-0.00114181	1.067	-0.00102614		14.022	0.0102156	13.996	0.019865	2.125	0.0010528	2.003	-0.000140875
1.067	-0.00429586	1.067	0.00208169	1.067	-0.00114115	1.067	-0.00103571		14.024	0.0102122	13.998	0.0199276	2.126	0.00105162	2.004	-0.000143735
1.068	-0.0042873	1.068	0.00208401	1.068	-0.0011241	1.068	-0.00103366		14.025	0.0101929	13.999	0.0199969	2.128	0.00104842	2.006	-0.000134159
1.069	-0.0042669	1.069	0.00209582	1.069	-0.00111294	1.069	-0.00103018		14.027	0.0101775	14.001	0.0200624	2.13	0.00103745	2.007	-0.000125254
1.07	-0.00427071	1.07	0.00211602	1.07	-0.00109375	1.07	-0.00101687		14.028	0.010185	14.002	0.0201227	2.131	0.00103453	2.009	-0.000114061
1.071	-0.0042765	1.071	0.0020989	1.071	-0.00107573	1.071	-0.00100662		14.03	0.0101941	14.004	0.0201756	2.133	0.00104232	2.01	-0.00011608
1.072	-0.00427116	1.071	0.00210645	1.072	-0.00106468	1.072	-0.00100979		14.032	0.0101951	14.006	0.0202329	2.135	0.00104103	2.012	-0.000111612
1.072	-0.00425963	1.072	0.00210288	1.072	-0.00106219	1.072	-0.00100574		14.033	0.0102147	14.007	0.0202982	2.136	0.001039	2.013	-0.000117179
1.073	-0.00424944	1.073	0.00210034	1.073	-0.00105767	1.073	-0.00101604		14.035	0.0101945	14.009	0.0203663	2.138	0.00104307	2.015	-0.000119878
1.074	-0.00421886	1.074	0.00209658	1.074	-0.00105684	1.074	-0.00101059		14.036	0.0101975	14.01	0.0204315	2.14	0.0010488	2.017	-0.00011338
1.075	-0.00420852	1.075	0.0020994	1.075	-0.00106589	1.075	-0.0010112		14.038	0.0102109	14.012	0.0204967	2.141	0.00104509	2.018	-0.000107556
1.076	-0.00420274	1.076	0.00209867	1.076	-0.00105633	1.076	-0.0010063		14.039	0.0102541	14.013	0.020566	2.143	0.00104056	2.02	-0.000113267
1.077	-0.00419628	1.076	0.00210767	1.077	-0.00105895	1.077	-0.0010166		14.041	0.0102673	14.015	0.020627	2.145	0.00103472	2.021	-0.00011319
1.077	-0.00420534	1.077	0.00209272	1.077	-0.00107562	1.077	-0.00102483		14.043	0.0102603	14.016	0.020679	2.146	0.00103352	2.023	-0.000112105
1.078	-0.00419852	1.078	0.00209766	1.078	-0.00107408	1.078	-0.00101984		14.044	0.0102529	14.018	0.0207365	2.148	0.00102918	2.024	-0.000110236
1.079	-0.00422515	1.079	0.00209232	1.079	-0.0010718	1.079	-0.0010171		14.046	0.0102357	14.02	0.0207926	2.15	0.00102546	2.026	-0.000111862
1.08	-0.00423254	1.08	0.00211269	1.08	-0.00107181	1.08	-0.00101653		14.047	0.0102398	14.021	0.0208463	2.151	0.00101799	2.028	-0.000106881
1.081	-0.00422601	1.081	0.0021088	1.081	-0.00108338	1.081	-0.00100193		14.049	0.0102574	14.023	0.0209004	2.153	0.00102	2.029	-9.97427e-05
1.082	-0.00421822	1.081	0.00211642	1.082	-0.00107229	1.082	-0.000991076		14.051	0.010262	14.024	0.0209503	2.155	0.00102041	2.031	-9.76344e-05
1.082	-0.00423161	1.082	0.00213275	1.082	-0.00106168	1.082	-0.000986705		14.052	0.0102534	14.026	0.0210124	2.156	0.00102403	2.032	-9.41632e-05
1.083	-0.00421808	1.083	0.00215504	1.083	-0.00106276	1.083	-0.000990159		14.054	0.0102322	14.027	0.0210794	2.158	0.00102801	2.034	-9.23467e-05
1.084	-0.00421353	1.084	0.0021683	1.084	-0.00106603	1.084	-0.000964488		14.055	0.010227	14.029	0.0211349	2.16	0.00102515	2.035	-9.07452e-05
1.085	-0.0042082	1.085	0.00217179	1.085	-0.00105587	1.085	-0.00094094		14.057	0.01022	14.03	0.0211805	2.161	0.0010283	2.037	-8.40383e-05
1.086	-0.0042165	1.086	0.00217118	1.086	-0.00104076	1.086	-0.000944973		14.058	0.0102064	14.032	0.0212309	2.163	0.00102936	2.038	-7.96673e-05
1.087	-0.00422163	1.086	0.00219042	1.087	-0.00102894	1.087	-0.000948223		14.06	0.0101976	14.034	0.0212918	2.165	0.00103281	2.04	-7.36564e-05
1.087	-0.00422724	1.087	0.00219684	1.087	-0.00102054	1.087	-0.000945995		14.062	0.0102082	14.035	0.0213501	2.166	0.00102736	2.042	-6.46514e-05
1.088	-0.004226	1.088	0.00221942	1.088	-0.00101284	1.088	-0.000952703		14.063	0.0101957	14.037	0.0214053	2.168	0.0010144	2.043	-5.88267e-05
1.089	-0.00422263	1.089	0.00223162	1.089	-0.0010124	1.089	-0.000959306		14.065	0.0101935	14.038	0.0214614	2.17	0.00101016	2.045	-5.31606e-05
1.09	-0.0042456	1.09	0.00224527	1.09	-0.00100684	1.09	-0.000960533		14.066	0.0102097	14.04	0.0215171	2.171	0.00101357	2.046	-5.31326e-05
1.091	-0.00426467	1.091	0.00226023	1.091	-0.000991197	1.091	-0.000966306		14.068	0.0101922	14.041	0.0215728	2.173	0.00101178	2.048	-5.04432e-05
1.092	-0.00424976	1.091	0.00229872	1.092	-0.00098157	1.092	-0.000966167		14.069	0.0101793	14.043	0.0216246	2.174	0.00101606	2.049	-4.12861e-05
1.092	-0.00425035	1.092	0.00234751	1.092	-0.000986204	1.092	-0.000974558		14.071	0.0101948	14.045	0.0216753	2.176	0.00101515	2.051	-3.62432e-05
1.093	-0.00424018	1.093	0.00238462	1.093	-0.000984322	1.093	-0.000972961		14.073	0.0101959	14.046	0.0217308	2.178	0.00101836	2.053	-3.86616e-05
1.094	-0.00424756	1.094	0.00240726	1.094	-0.000988256	1.094	-0.000966665		14.074	0.0101969	14.048	0.0217848	2.179	0.00102483	2.054	-3.54751e-05
1.095	-0.00426395	1.095	0.00243076	1.095	-0.000982577	1.095	-0.000959453		14.076	0.0101914	14.049	0.0218408	2.181	0.00102651	2.056	-3.05761e-05
1.096	-0.00424339	1.096	0.0025022	1.096	-0.000976775	1.096	-0.000960424		14.077	0.0101573	14.051	0.0218994	2.183	0.00102944	2.057	-3.29449e-05
1.097	-0.0042164	1.096	0.00255227	1.097	-0.000984965	1.097	-0.000957124		14.079	0.0101714	14.052	0.0219566	2.184	0.00103234	2.059	-3.14642e-05
1.097	-0.00421153	1.097	0.00254889	1.097	-0.000982722	1.097	-0.000958424		14.081	0.0101718	14.054	0.0220061	2.186	0.00103175	2.06	-2.86749e-05
1.098	-0.00422193	1.098	0.00256811	1.098	-0.000993235	1.098	-0.000954675		14.082	0.0101594	14.055	0.0220534	2.188	0.00103846	2.062	-2.96312e-05
1.099	-0.00421162	1.099	0.00258328	1.099	-0.000999799	1.099	-0.000953875		14.084	0.010157	14.057	0.0220964	2.189	0.00104368	2.063	-2.8824e-05
1.1	-0.00421234	1.1	0.00259	1.1	-0.000987891	1.1	-0.000962458		14.085	0.010148	14.059	0.0221382	2.191	0.00104224	2.065	-2.57843e-05
1.101	-0.00419769	1.101	0.00261851	1.101	-0.000984001	1.101	-0.000964313		14.087	0.0101608	14.06	0.022186	2.193	0.00103775	2.067	-2.60936e-05
1.102	-0.00422061	1.101	0.00262391	1.102	-0.000987666	1.102	-0.000953551		14.088	0.0101917	14.062	0.0222369	2.194	0.00104216	2.068	-2.18182e-05
1.102	-0.00422143	1.102	0.00262375	1.102	-0.000990919	1.102	-0.000956427		14.09	0.0101798	14.063	0.0222893	2.196	0.0010473	2.07	-2.07407e-05
1.103	-0.00423583	1.103	0.00261834	1.103	-0.000983181	1.103	-0.00094892		14.092	0.0101703	14.065	0.0223436	2.198	0.00104258	2.071	-2.09843e-05
1.104	-0.00425679	1.104	0.00263822	1.104	-0.000991508	1.104	-0.000949249		14.093	0.0101514	14.066	0.0223882	2.199	0.00103928	2.073	-1.83486e-05
1.105	-0.00427972	1.105	0.0026456	1.105	-0.00100259	1.105	-0.000939223		14.095	0.0101672	14.068	0.0224317	2.201	0.00103578	2.074	-9.60048e-06
1.106	-0.00429751	1.106	0.00267613	1.106	-0.0010105	1.106	-0.000938672		14.096	0.0101561	14.069	0.0224818	2.203	0.00102969	2.076	-1.32942e-06
1.107	-0.00427486	1.106	0.00273242	1.107	-0.00101934	1.107	-0.000939208		14.098	0.0101428	14.071	0.0225275	2.204	0.00102798	2.078	-3.33196e-06
1.107	-0.00426893	1.107	0.00279339	1.107	-0.00101661	1.107	-0.000934339		14.099	0.0101399	14.073	0.0225749	2.206	0.00102968	2.079	-6.76877e-06
1.108	-0.00428835	1.108	0.00281998	1.108	-0.00102135	1.108	-0.00092296		14.101	0.0101421	14.074	0.0226238	2.208	0.00103321	2.081	-9.56731e-06
1.109	-0.00429568	1.109	0.00282174	1.109	-0.00100991	1.109	-0.000903872		14.103	0.0101532	14.076	0.0226708	2.209	0.00102855	2.082	-1.30593e-05
1.11	-0.00430006	1.11	0.00281018	1.11	-0.00101577	1.11	-0.000899005		14.104	0.0101627	14.077	0.0227113	2.211	0.00103301	2.084	-1.26961e-05
1.111	-0.00430797	1.111	0.00280893	1.111	-0.00102035	1.111	-0.000888002		14.106	0.010183	14.079	0.0227497	2.213	0.00104016	2.085	-5.51956e-06
1.112	-0.00432898	1.111	0.00282448	1.112	-0.00103167	1.112	-0.000901745		14.107	0.0101795	14.08	0.0227886	2.214	0.00103594	2.087	2.34457e-06
1.112	-0.00430933	1.112	0.00285354	1.112	-0.00105173	1.112	-0.000922085		14.109	0.0101891	14.082	0.0228323	2.216	0.00103646	2.088	4.26534e-06
1.113	-0.00431259	1.113	0.00287256	1.113	-0.00106019	1.113	-0.000921238		14.111	0.0101907	14.083	0.0228813	2.218	0.00103857	2.09	1.86343e-06
1.114	-0.00431938	1.114	0.00289993	1.114	-0.00106017	1.114	-0.0009161		14.112	0.0101798	14.085	0.0229212	2.219	0.00104132	2.092	5.3969e-06
1.115	-0.00432344	1.115	0.00293781	1.115	-0.00108006	1.115	-0.000905068		14.114	0.0101825	14.087	0.0229659	2.221	0.00103978	2.093	8.82492e-06
1.116	-0.00434332	1.116	0.00296595	1.116	-0.00108457	1.116	-0.000888078		14.115	0.0101735	14.088	0.0230113	2.223	0.0010383	2.095	5.1643e-06
1.117	-0.00433728	1.116	0.00297179	1.117	-0.00107802	1.117	-0.000875625		14.117	0.0101633	14.09	0.0230603	2.224	0.00103572	2.096	1.58696e-06
1.117	-0.00432311	1.117	0.00296734	1.117	-0.00107014	1.117	-0.000859628		14.118	0.0101573	14.091	0.0230996	2.226	0.00104049	2.098	2.34746e-06
1.118	-0.0043231	1.118	0.00298486	1.118	-0.001073	1.118	-0.000849029		14.12	0.0101592	14.093	0.0231346	2.228	0.00104606	2.099	-1.81764e-06
1.119	-0.00432864	1.119	0.00302468	1.119	-0.00106622	1.119	-0.000841166		14.122	0.0101587	14.094	0.0231732	2.229	0.00104301	2.101	-7.93548e-06
1.12	-0.00433952	1.12	0.00305132	1.12	-0.00106016	1.12	-0.000824009		14.123	0.0101737	14.096	0.0232233	2.231	0.00104516	2.103	-2.54786e-06
1.121	-0.00433018	1.121	0.003086	1.121	-0.00106499	1.121	-0.000819303		14.125	0.0102034	14.097	0.0232724	2.232	0.00104173	2.104	5.79802e-06
1.122	-0.0043295	1.121	0.00311578	1.122	-0.00107279	1.122	-0.000814878		14.126	0.0102179	14.099	0.0233277	2.234	0.00105027	2.106	6.86453e-06
1.122	-0.00432419	1.122	0.00314597	1.122	-0.00106035	1.122	-0.000811682		14.128	0.0102122	14.101	0.0233769	2.236	0.00104849	2.107	7.7537e-06
1.123	-0.00433303	1.123	0.00319488	1.123	-0.00106837	1.123	-0.000819956		14.129	0.0102184	14.102	0.0234251	2.237	0.00104202	2.109	1.19109e-05
1.124	-0.00434265	1.124	0.00323392	1.124	-0.0010707	1.124	-0.000815704		14.131	0.010231	14.104	0.0234757	2.239	0.001041	2.11	1.26446e-05
1.125	-0.00436204	1.125	0.00328349	1.125	-0.0010625	1.125	-0.000816789		14.133	0.0102299	14.105	0.0235171	2.241	0.00104627	2.112	1.50389e-05
1.126	-0.0043599	1.126	0.00329559	1.126	-0.00106636	1.126	-0.000819939		14.134	0.0102017	14.107	0.0235601	2.242	0.00104627	2.113	2.27796e-05
1.127	-0.00435774	1.126	0.00333565	1.126	-0.00107496	1.127	-0.0008256		14.136	0.0101991	14.108	0.0236035	2.244	0.00104622	2.115	2.10696e-05
1.127	-0.00435487	1.127	0.00335691	1.127	-0.001081	1.127	-0.000821401		14.137	0.0102085	14.11	0.0236476	2.246	0.00104495	2.117	2.17551e-05
1.128	-0.00436175	1.128	0.00334989	1.128	-0.00107236	1.128	-0.000825885		14.139	0.010214	14.112	0.0236854	2.247	0.00104694	2.118	2.32167e-05
1.129	-0.00434412	1.129	0.00336682	1.129	-0.00107557	1.129	-0.00083677		14.14	0.0101953	14.113	0.0237237	2.249	0.00103956	2.12	1.33484e-05
1.13	-0.00435225	1.13	0.00335393	1.13	-0.0010776	1.13	-0.000841514		14.142	0.0102012	14.115	0.0237689	2.251	0.00104066	2.121	7.74119e-06
1.131	-0.00436018	1.131	0.00338884	1.131	-0.00106357	1.131	-0.000841209		14.144	0.0102172	14.116	0.0238082	2.252	0.00103606	2.123	6.55625e-06
1.132	-0.00433149	1.131	0.00341563	1.131	-0.00107568	1.132	-0.000832968		14.145	0.010237	14.118	0.0238546	2.254	0.00102869	2.124	4.43693e-06
1.132	-0.00433763	1.132	0.00343006	1.132	-0.00108529	1.132	-0.000823959		14.147	0.0102492	14.119	0.0238962	2.256	0.00102691	2.126	2.74452e-06
1.133	-0.00436609	1.133	0.00344248	1.133	-0.00108813	1.133	-0.000827538		14.148	0.0102551	14.121	0.0239322	2.257	0.0010268	2.128	1.92593e-07
1.134	-0.00440045	1.134	0.00344302	1.134	-0.00107902	1.134	-0.000819896		14.15	0.0102375	14.122	0.0239742	2.259	0.00101813	2.129	-3.17264e-06
1.135	-0.00443284	1.135	0.00344332	1.135	-0.00106924	1.135	-0.000813262		14.152	0.0102424	14.124	0.0240162	2.261	0.00100825	2.131	-7.57526e-07
1.136	-0.00442289	1.136	0.0034453	1.136	-0.00106213	1.136	-0.000813114		14.153	0.0102435	14.126	0.0240586	2.262	0.00100303	2.132	1.78505e-06
1.137	-0.00444164	1.136	0.0034512	1.136	-0.00107244	1.137	-0.000799628		14.155	0.0102613	14.127	0.0241052	2.264	0.00100264	2.134	-1.04241e-06
1.137	-0.00447803	1.137	0.00344599	1.137	-0.00107007	1.137	-0.000785743		14.156	0.0102843	14.129	0.0241401	2.266	0.000993523	2.135	-5.59775e-06
1.138	-0.00451017	1.138	0.0034824	1.138	-0.0010519	1.138	-0.000787651		14.158	0.0102878	14.13	0.0241792	2.267	0.000988626	2.137	-1.19464e-05
1.139	-0.00453138	1.139	0.0035074	1.139	-0.00104608	1.139	-0.000782001		14.159	0.0102902	14.132	0.0242208	2.269	0.000984942	2.138	-2.00514e-05
1.14	-0.00454103	1.14	0.00354086	1.14	-0.0010497	1.14	-0.000767534		14.161	0.0102861	14.133	0.0242666	2.271	0.000984154	2.14	-1.69237e-05
1.141	-0.00454398	1.141	0.00356385	1.141	-0.00105825	1.141	-0.000762835		14.163	0.0102783	14.135	0.0243201	2.272	0.00097124	2.142	-1.25651e-05
1.142	-0.00454009	1.141	0.00359257	1.141	-0.00106692	1.142	-0.00074061		14.164	0.0102658	14.136	0.024364	2.274	0.000967084	2.143	-1.50404e-05
1.142	-0.00454084	1.142	0.00359303	1.142	-0.00105943	1.142	-0.000746591		14.166	0.0102352	14.138	0.0244123	2.276	0.000968729	2.145	-1.62369e-05
1.143	-0.00454279	1.143	0.00361698	1.143	-0.00105399	1.143	-0.000764461		14.167	0.010205	14.14	0.0244508	2.277	0.000968607	2.146	-1.33315e-05
1.144	-0.0045575	1.144	0.0036088	1.144	-0.00106488	1.144	-0.000760302		14.169	0.0101986	14.141	0.0244925	2.279	0.000963051	2.148	-1.85035e-05
1.145	-0.00455053	1.145	0.00362743	1.145	-0.0010838	1.145	-0.000767176		14.17	0.010211	14.143	0.0245281	2.281	0.000963643	2.149	-1.87571e-05
1.146	-0.00454853	1.146	0.0036198	1.146	-0.00109213	1.146	-0.000758236		14.172	0.0102113	14.144	0.0245655	2.282	0.000968082	2.151	-2.50033e-05
1.147	-0.00452534	1.146	0.00364985	1.146	-0.00109237	1.147	-0.000773179		14.174	0.0101959	14.146	0.0246036	2.284	0.000967183	2.153	-3.28114e-05
1.147	-0.00449604	1.147	0.00365692	1.147	-0.0010836	1.147	-0.000763537		14.175	0.0101913	14.147	0.0246371	2.286	0.000965704	2.154	-3.73922e-05
1.148	-0.00449047	1.148	0.00364833	1.148	-0.00107114	1.148	-0.000756015		14.177	0.0101925	14.149	0.0246822	2.287	0.00097019	2.156	-3.38895e-05
1.149	-0.00450321	1.149	0.00363588	1.149	-0.0010611	1.149	-0.000748206		14.178	0.010191	14.15	0.0247198	2.289	0.000964829	2.157	-3.72337e-05
1.15	-0.0045081	1.15	0.00366053	1.15	-0.00104882	1.15	-0.000748954		14.18	0.0101848	14.152	0.0247544	2.291	0.000957062	2.159	-4.54405e-05
1.151	-0.00450246	1.151	0.00371904	1.151	-0.00105728	1.151	-0.000753989		14.182	0.0101892	14.154	0.0247909	2.292	0.000962176	2.16	-4.85097e-05
1.152	-0.00450124	1.151	0.00374087	1.151	-0.00107066	1.152	-0.000744415		14.183	0.0101899	14.155	0.0248303	2.294	0.000959853	2.162	-5.09411e-05
1.152	-0.00450607	1.152	0.00378636	1.152	-0.00108032	1.152	-0.000755635		14.185	0.0101748	14.157	0.0248623	2.295	0.000958647	2.163	-5.99916e-05
1.153	-0.00450434	1.153	0.00381098	1.153	-0.00108409	1.153	-0.00073633		14.186	0.0101656	14.158	0.0248947	2.297	0.000965479	2.165	-6.5871e-05
1.154	-0.00448971	1.154	0.00382533	1.154	-0.0010825	1.154	-0.000711276		14.188	0.0101442	14.16	0.0249372	2.299	0.000962598	2.167	-6.36152e-05
1.155	-0.00449654	1.155	0.00384596	1.155	-0.00108796	1.155	-0.000704263		14.189	0.0101445	14.161	0.0249718	2.3	0.000955673	2.168	-6.28801e-05
1.156	-0.00448606	1.156	0.00385373	1.156	-0.00109747	1.156	-0.000705109		14.191	0.0101536	14.163	0.0250088	2.302	0.000954555	2.17	-6.69084e-05
1.157	-0.00446965	1.156	0.00385261	1.156	-0.00109779	1.157	-0.000723179		14.193	0.0101531	14.164	0.0250322	2.304	0.000956567	2.171	-7.10965e-05
1.157	-0.00445984	1.157	0.00385494	1.157	-0.00111125	1.157	-0.000753496		14.194	0.0101383	14.166	0.025065	2.305	0.000952533	2.173	-7.27124e-05
1.158	-0.0044653	1.158	0.00390813	1.158	-0.00112582	1.158	-0.000763154		14.196	0.0101182	14.168	0.025091	2.307	0.000954895	2.174	-7.89128e-05
1.159	-0.00447585	1.159	0.00394923	1.159	-0.00113183	1.159	-0.000780855		14.197	0.0101069	14.169	0.0251261	2.309	0.000954902	2.176	-8.44254e-05
1.16	-0.00449195	1.16	0.00397794	1.16	-0.00113019	1.16	-0.000782815		14.199	0.0101052	14.171	0.0251587	2.31	0.000946448	2.178	-9.15435e-05
1.161	-0.00449028	1.161	0.00398518	1.161	-0.0011396	1.161	-0.000778469		14.2	0.0101167	14.172	0.0252009	2.312	0.00094422	2.179	-9.84943e-05
1.162	-0.00446988	1.161	0.00400307	1.161	-0.00115635	1.162	-0.000782229		14.202	0.0101027	14.174	0.025237	2.314	0.000945263	2.181	-9.70122e-05
1.162	-0.00445473	1.162	0.0040397	1.162	-0.00116096	1.162	-0.000785504		14.204	0.0100802	14.175	0.0252664	2.315	0.000943099	2.182	-0.000104172
1.163	-0.00444005	1.163	0.00406975	1.163	-0.00115144	1.163	-0.000790008		14.205	0.0100522	14.177	0.0252943	2.317	0.00093991	2.184	-0.00011842
1.164	-0.00444228	1.164	0.00409686	1.164	-0.00115436	1.164	-0.00079419		14.207	0.0100284	14.179	0.0253146	2.319	0.000940401	2.185	-0.000120656
1.165	-0.00445921	1.165	0.0041224	1.165	-0.00115212	1.165	-0.000796196		14.208	0.0100144	14.18	0.0253431	2.32	0.000937025	2.187	-0.000126503
1.166	-0.00445475	1.166	0.00414589	1.166	-0.00114936	1.166	-0.000804062		14.21	0.0100088	14.182	0.0253637	2.322	0.000926326	2.188	-0.000131979
1.167	-0.0044622	1.166	0.00415248	1.166	-0.00115531	1.166	-0.000811786		14.212	0.0100169	14.183	0.0253896	2.324	0.000916433	2.19	-0.000137171
1.167	-0.00446212	1.167	0.00416693	1.167	-0.00115722	1.167	-0.00082753		14.213	0.0100239	14.185	0.0254179	2.325	0.000914323	2.192	-0.000146113
1.168	-0.00448678	1.168	0.00417744	1.168	-0.00116003	1.168	-0.000828395		14.215	0.010006	14.186	0.0254439	2.327	0.00090694	2.193	-0.000151433
1.169	-0.00450003	1.169	0.00418687	1.169	-0.00114917	1.169	-0.000824671		14.216	0.00998031	14.188	0.0254718	2.329	0.000903519	2.195	-0.000145135
1.17	-0.00449535	1.17	0.00423461	1.17	-0.00115054	1.17	-0.000820044		14.218	0.00997906	14.189	0.0254912	2.33	0.000908522	2.196	-0.000151594
1.171	-0.00450504	1.171	0.00426858	1.171	-0.00115297	1.171	-0.000809305		14.219	0.00999268	14.191	0.0255173	2.332	0.000913949	2.198	-0.000159663
1.172	-0.00449113	1.171	0.00432124	1.171	-0.00115404	1.171	-0.000803378		14.221	0.0100052	14.193	0.0255406	2.334	0.000921451	2.199	-0.000156626
1.172	-0.00448593	1.172	0.0043382	1.172	-0.0011611	1.172	-0.000806055		14.223	0.00999952	14.194	0.0255752	2.335	0.00092523	2.201	-0.000155016
1.173	-0.00449921	1.173	0.00436832	1.173	-0.00116706	1.173	-0.000799584		14.224	0.00997598	14.196	0.0256036	2.337	0.000931901	2.203	-0.000152663
1.174	-0.00449418	1.174	0.00441299	1.174	-0.0011623	1.174	-0.000805436		14.226	0.00996114	14.197	0.0256379	2.339	0.000932757	2.204	-0.000155739
1.175	-0.00446595	1.175	0.00443591	1.175	-0.001161	1.175	-0.000800737		14.227	0.00997422	14.199	0.0256623	2.34	0.000924682	2.206	-0.000166344
1.176	-0.00442214	1.176	0.00445558	1.176	-0.00117567	1.176	-0.000797848		14.229	0.00998085	14.2	0.0256915	2.342	0.000925265	2.207	-0.000170942
1.176	-0.00440332	1.176	0.00448639	1.176	-0.00117839	1.176	-0.000809054		14.23	0.00996556	14.202	0.0257165	2.344	0.000933197	2.209	-0.000180397
1.177	-0.00441528	1.177	0.00453823	1.177	-0.00118392	1.177	-0.000806789		14.232	0.00995373	14.203	0.0257405	2.345	0.000933138	2.21	-0.000185302
1.178	-0.0043871	1.178	0.00458566	1.178	-0.00119034	1.178	-0.000824944		14.234	0.00993416	14.205	0.0257637	2.347	0.00092699	2.212	-0.000189731
1.179	-0.00436591	1.179	0.00461168	1.179	-0.00121437	1.179	-0.000837637		14.235	0.00991856	14.207	0.0257986	2.349	0.000928119	2.213	-0.000183637
1.18	-0.0043897	1.18	0.00461047	1.18	-0.00123841	1.18	-0.000841602		14.237	0.00990284	14.208	0.0258216	2.35	0.000934316	2.215	-0.000178307
1.181	-0.00438537	1.181	0.00464335	1.181	-0.00125801	1.181	-0.00084108		14.238	0.00988931	14.21	0.0258471	2.352	0.000932577	2.217	-0.000178211
1.181	-0.00438674	1.181	0.00465562	1.181	-0.00126189	1.181	-0.000859184		14.24	0.00988851	14.211	0.0258657	2.354	0.000933503	2.218	-0.000185536
1.182	-0.0044062	1.182	0.00465715	1.182	-0.00126286	1.182	-0.000861928		14.241	0.00988879	14.213	0.0258849	2.355	0.000937947	2.22	-0.000191226
1.183	-0.00441593	1.183	0.0047038	1.183	-0.00127003	1.183	-0.000868157		14.243	0.0098825	14.214	0.0259169	2.357	0.000934437	2.221	-0.000188331
1.184	-0.00442423	1.184	0.00475096	1.184	-0.00127676	1.184	-0.000863107		14.245	0.00987593	14.216	0.0259359	2.358	0.000932913	2.223	-0.000186514
1.185	-0.00442982	1.185	0.00477148	1.185	-0.00127531	1.185	-0.000846799		14.246	0.00987646	14.217	0.0259553	2.36	0.000929955	2.224	-0.000188333
1.186	-0.0044349	1.186	0.00477925	1.186	-0.00125815	1.186	-0.000839965		14.248	0.00986324	14.219	0.0259755	2.362	0.000924843	2.226	-0.000188185
1.186	-0.0044186	1.186	0.00479498	1.186	-0.00124977	1.186	-0.000838957		14.249	0.00983168	14.221	0.0259901	2.363	0.000918637	2.228	-0.000189494
1.187	-0.00442483	1.187	0.00482424	1.187	-0.00124762	1.187	-0.0008319		14.251	0.0098138	14.222	0.0260125	2.365	0.000910807	2.229	-0.00018805
1.188	-0.00443654	1.188	0.00482766	1.188	-0.00125901	1.188	-0.000819032		14.253	0.00981783	14.224	0.0260423	2.367	0.000910476	2.231	-0.000182769
1.189	-0.00445994	1.189	0.00484261	1.189	-0.00128349	1.189	-0.000826243		14.254	0.00981125	14.225	0.0260694	2.368	0.000911148	2.232	-0.000179453
1.19	-0.00444567	1.19	0.00489841	1.19	-0.00130916	1.19	-0.00083252		14.256	0.00979473	14.227	0.0260929	2.37	0.000908499	2.234	-0.000185434
1.191	-0.00445157	1.191	0.00494134	1.191	-0.00133624	1.191	-0.000849629		14.257	0.00979975	14.228	0.0261119	2.372	0.000902076	2.235	-0.000182973
1.191	-0.00444202	1.191	0.00495332	1.191	-0.00135862	1.191	-0.000847037		14.259	0.00979382	14.23	0.0261298	2.373	0.000895957	2.237	-0.000183535
1.192	-0.00442723	1.192	0.0049734	1.192	-0.00137132	1.192	-0.000862186		14.26	0.0097767	14.231	0.02615	2.375	0.00089288	2.238	-0.000176311
1.193	-0.00442458	1.193	0.00502923	1.193	-0.00138014	1.193	-0.000871943		14.262	0.00977353	14.233	0.0261672	2.377	0.000894149	2.24	-0.000177127
1.194	-0.00443491	1.194	0.00504952	1.194	-0.00138997	1.194	-0.000867117		14.264	0.00977714	14.235	0.0261888	2.378	0.000900414	2.242	-0.000185471
1.195	-0.00443508	1.195	0.00507485	1.195	-0.00139637	1.195	-0.000866903		14.265	0.009788	14.236	0.0262151	2.38	0.000897838	2.243	-0.000189684
1.196	-0.00444613	1.196	0.00508683	1.196	-0.00140078	1.196	-0.000880027		14.267	0.00979466	14.238	0.0262293	2.382	0.000898907	2.245	-0.000195127
1.196	-0.00443096	1.196	0.00509608	1.196	-0.00140269	1.196	-0.000883997		14.268	0.00978298	14.239	0.0262439	2.383	0.000908053	2.246	-0.000193705
1.197	-0.00443131	1.197	0.00510412	1.197	-0.00140176	1.197	-0.00089317		14.27	0.00977694	14.241	0.0262497	2.385	0.000908146	2.248	-0.000194227
1.198	-0.00443499	1.198	0.00512948	1.198	-0.00140774	1.198	-0.00088153		14.271	0.00978263	14.242	0.0262652	2.387	0.000906109	2.249	-0.000189994
1.199	-0.00442852	1.199	0.00517599	1.199	-0.00139931	1.199	-0.000865969		14.273	0.00979667	14.244	0.0262799	2.388	0.000904275	2.251	-0.000191639
1.2	-0.00440716	1.2	0.00517388	1.2	-0.00138565	1.2	-0.000867199		14.275	0.0098109	14.246	0.0262949	2.39	0.000909762	2.253	-0.000181507
1.201	-0.00441745	1.2	0.0051894	1.201	-0.00139142	1.201	-0.000862739		14.276	0.00980452	14.247	0.0263001	2.392	0.0009055	2.254	-0.000171956
1.201	-0.00441533	1.201	0.00520575	1.201	-0.00139497	1.201	-0.000855346		14.278	0.00980216	14.249	0.026318	2.393	0.000911714	2.256	-0.000169473
1.202	-0.00442172	1.202	0.0052387	1.202	-0.00138381	1.202	-0.00086346		14.279	0.00980323	14.25	0.026338	2.395	0.000909494	2.257	-0.000162643
1.203	-0.00442196	1.203	0.00528377	1.203	-0.0013753	1.203	-0.000870149		14.281	0.00979122	14.252	0.0263473	2.397	0.000902345	2.259	-0.000160609
1.204	-0.00442621	1.204	0.00530038	1.204	-0.00137371	1.204	-0.000866513		14.283	0.00978603	14.253	0.0263582	2.398	0.000902716	2.26	-0.000160064
1.205	-0.00444033	1.205	0.00532024	1.205	-0.00137107	1.205	-0.000866543		14.284	0.00979404	14.255	0.0263699	2.4	0.000897619	2.262	-0.000153114
1.206	-0.00444759	1.205	0.00534827	1.206	-0.00137283	1.206	-0.000872376		14.286	0.00980204	14.256	0.0263854	2.402	0.000892185	2.263	-0.000151429
1.206	-0.00445084	1.206	0.0053686	1.206	-0.00137276	1.206	-0.000877054		14.287	0.00980071	14.258	0.0263975	2.403	0.00088933	2.265	-0.000149447
1.207	-0.00445528	1.207	0.00537692	1.207	-0.00137054	1.207	-0.000876523		14.289	0.00980014	14.26	0.0264109	2.405	0.000890658	2.267	-0.000147947
1.208	-0.00444495	1.208	0.00536731	1.208	-0.00136584	1.208	-0.00086717		14.29	0.00979689	14.261	0.0264209	2.407	0.000889386	2.268	-0.000145231
1.209	-0.00445048	1.209	0.00536892	1.209	-0.00137013	1.209	-0.000863912		14.292	0.00980306	14.263	0.0264335	2.408	0.000887789	2.27	-0.000144836
1.21	-0.00445251	1.21	0.00538896	1.21	-0.00137628	1.21	-0.000876196		14.294	0.00980559	14.264	0.0264531	2.41	0.000887572	2.271	-0.000144968
1.211	-0.00443426	1.21	0.00541517	1.211	-0.00138498	1.211	-0.00089836		14.295	0.00981049	14.266	0.0264687	2.412	0.00089245	2.273	-0.000142623
1.211	-0.00443052	1.211	0.00544492	1.211	-0.0014122	1.211	-0.00090522		14.297	0.00981999	14.267	0.0264784	2.413	0.000882712	2.274	-0.000146993
1.212	-0.00443963	1.212	0.00546989	1.212	-0.0014331	1.212	-0.000915458		14.298	0.00981284	14.269	0.02649	2.415	0.00088005	2.276	-0.000140601
1.213	-0.00445346	1.213	0.0054826	1.213	-0.00143822	1.213	-0.000926636		14.3	0.00979509	14.27	0.0264977	2.417	0.000872643	2.278	-0.000138031
1.214	-0.00447759	1.214	0.00549929	1.214	-0.00143801	1.214	-0.000919015		14.301	0.00978643	14.272	0.0265039	2.418	0.000874055	2.279	-0.000132783
1.215	-0.00449894	1.215	0.00551555	1.215	-0.00143054	1.215	-0.000938536		14.303	0.00979429	14.274	0.0265103	2.42	0.000876772	2.281	-0.00012722
1.216	-0.00449371	1.215	0.00553156	1.216	-0.00143585	1.216	-0.000947222		14.305	0.00980944	14.275	0.0265157	2.421	0.000878007	2.282	-0.000124002
1.216	-0.00450433	1.216	0.00554792	1.216	-0.00144082	1.216	-0.000955594		14.306	0.0098132	14.277	0.0265256	2.423	0.00087874	2.284	-0.000117313
1.217	-0.00452651	1.217	0.00557099	1.217	-0.00142849	1.217	-0.000957459		14.308	0.00982704	14.278	0.0265367	2.425	0.00087437	2.285	-0.000118606
1.218	-0.00451561	1.218	0.00558467	1.218	-0.00143085	1.218	-0.000954169		14.309	0.00985201	14.28	0.026547	2.426	0.000869559	2.287	-0.000101595
1.219	-0.00452343	1.219	0.00560007	1.219	-0.00143394	1.219	-0.000955762		14.311	0.00986525	14.281	0.0265636	2.428	0.000865543	2.288	-9.12744e-05
1.22	-0.00453101	1.22	0.00562555	1.22	-0.00142306	1.22	-0.00095912		14.312	0.00987429	14.283	0.0265721	2.43	0.000865292	2.29	-9.21477e-05
1.221	-0.00453801	1.22	0.00564206	1.221	-0.00140799	1.221	-0.000953648		14.314	0.00987933	14.284	0.0265712	2.431	0.000864014	2.292	-9.61382e-05
1.221	-0.00449496	1.221	0.00564614	1.221	-0.00138698	1.221	-0.000946791		14.316	0.00989967	14.286	0.026576	2.433	0.000860837	2.293	-0.00010173
1.222	-0.00446705	1.222	0.00564822	1.222	-0.00137987	1.222	-0.000931391		14.317	0.00991931	14.288	0.0265768	2.435	0.000865317	2.295	-9.78872e-05
1.223	-0.00446118	1.223	0.00566444	1.223	-0.00137097	1.223	-0.000928184		14.319	0.00991902	14.289	0.0265785	2.436	0.000868016	2.296	-9.59598e-05
1.224	-0.00444173	1.224	0.0056993	1.224	-0.00135266	1.224	-0.000930932		14.32	0.00992627	14.291	0.0265852	2.438	0.000865812	2.298	-9.04773e-05
1.225	-0.00441931	1.225	0.00571697	1.225	-0.00134843	1.225	-0.000943791		14.322	0.00993042	14.292	0.0265824	2.44	0.000863878	2.299	-9.4736e-05
1.226	-0.004405	1.225	0.00574788	1.226	-0.00135106	1.226	-0.000945401		14.324	0.00993259	14.294	0.0265781	2.441	0.000858167	2.301	-9.89405e-05
1.226	-0.00439476	1.226	0.00579433	1.226	-0.00134337	1.226	-0.00095608		14.325	0.00994592	14.295	0.0265794	2.443	0.000857567	2.303	-0.000113714
1.227	-0.00439698	1.227	0.00585086	1.227	-0.00134366	1.227	-0.000956132		14.327	0.00996998	14.297	0.0265793	2.445	0.000863875	2.304	-0.000115564
1.228	-0.0044201	1.228	0.00588969	1.228	-0.00134926	1.228	-0.000962358		14.328	0.00998136	14.298	0.0265829	2.446	0.000867368	2.306	-0.000113322
1.229	-0.00440835	1.229	0.00593404	1.229	-0.00135977	1.229	-0.000966663		14.33	0.00999218	14.3	0.026589	2.448	0.000869677	2.307	-0.000103061
1.23	-0.00440857	1.23	0.00597626	1.23	-0.00134641	1.23	-0.000973225		14.331	0.0100084	14.302	0.0265832	2.45	0.000871374	2.309	-0.00010342
1.231	-0.00441564	1.23	0.00601596	1.231	-0.00131251	1.231	-0.000971559		14.333	0.0100356	14.303	0.0265716	2.451	0.000875463	2.31	-0.000103001
1.231	-0.00442534	1.231	0.006033	1.231	-0.00128804	1.231	-0.000964762		14.335	0.0100514	14.305	0.0265617	2.453	0.000872911	2.312	-9.58451e-05
1.232	-0.00443152	1.232	0.00606375	1.232	-0.00127343	1.232	-0.000950659		14.336	0.0100593	14.306	0.0265556	2.455	0.000875877	2.313	-9.36629e-05
1.233	-0.00444002	1.233	0.00610702	1.233	-0.00125838	1.233	-0.000947957		14.338	0.0100728	14.308	0.0265502	2.456	0.000877475	2.315	-9.09845e-05
1.234	-0.00445332	1.234	0.00615306	1.234	-0.00125278	1.234	-0.000936471		14.339	0.0100927	14.309	0.0265423	2.458	0.000879547	2.317	-9.44976e-05
1.235	-0.00448081	1.235	0.00618979	1.235	-0.0012473	1.235	-0.000937942		14.341	0.0101079	14.311	0.0265384	2.46	0.000881631	2.318	-9.26028e-05
1.236	-0.00448521	1.235	0.00620493	1.236	-0.00122967	1.236	-0.000940137		14.342	0.0101187	14.313	0.0265326	2.461	0.000876936	2.32	-8.73691e-05
1.236	-0.00447718	1.236	0.00624743	1.236	-0.00122809	1.236	-0.000951652		14.344	0.0101259	14.314	0.0265247	2.463	0.000880559	2.321	-8.3895e-05
1.237	-0.00449704	1.237	0.0063154	1.237	-0.00123084	1.237	-0.000950059		14.346	0.0101251	14.316	0.0265203	2.465	0.000878709	2.323	-8.38059e-05
1.238	-0.00448993	1.238	0.00636657	1.238	-0.00122836	1.238	-0.000954622		14.347	0.0101197	14.317	0.0265159	2.466	0.000866928	2.324	-8.22144e-05
1.239	-0.00450447	1.239	0.00640559	1.239	-0.00121611	1.239	-0.000960606		14.349	0.010118	14.319	0.026517	2.468	0.000864442	2.326	-8.4682e-05
1.24	-0.00453382	1.24	0.00645463	1.24	-0.00120732	1.24	-0.000955508		14.35	0.0101278	14.32	0.0265073	2.47	0.000863812	2.328	-8.37562e-05
1.241	-0.00453799	1.24	0.00647193	1.241	-0.00121145	1.241	-0.000949248		14.352	0.0101329	14.322	0.0264937	2.471	0.000866522	2.329	-8.82888e-05
1.241	-0.00456759	1.241	0.00649582	1.241	-0.00122072	1.241	-0.000949746		14.354	0.0101301	14.323	0.0264928	2.473	0.000864695	2.331	-9.48494e-05
1.242	-0.00456743	1.242	0.00652276	1.242	-0.00121834	1.242	-0.000949606		14.355	0.0101384	14.325	0.0264923	2.475	0.000864987	2.332	-0.000105603
1.243	-0.00457335	1.243	0.00656032	1.243	-0.00120743	1.243	-0.000961477		14.357	0.0101393	14.327	0.0264829	2.476	0.000864968	2.334	-0.000111258
1.244	-0.00455759	1.244	0.00657899	1.244	-0.0011966	1.244	-0.000954032		14.358	0.0101372	14.328	0.0264725	2.478	0.000863298	2.335	-0.000111529
1.245	-0.00457247	1.245	0.00657472	1.245	-0.00118807	1.245	-0.000944017		14.36	0.0101577	14.33	0.0264606	2.48	0.000863687	2.337	-0.000120841
1.246	-0.00459373	1.245	0.00656187	1.246	-0.00118718	1.246	-0.000949293		14.361	0.010167	14.331	0.0264532	2.481	0.000859921	2.338	-0.000129673
1.246	-0.00458991	1.246	0.00655315	1.246	-0.00119058	1.246	-0.000959313		14.363	0.0101658	14.333	0.0264476	2.483	0.000863364	2.34	-0.000129297
1.247	-0.00459461	1.247	0.00657236	1.247	-0.00119258	1.247	-0.000965425		14.365	0.0101641	14.334	0.0264374	2.484	0.000869615	2.342	-0.000130799
1.248	-0.00458476	1.248	0.0066045	1.248	-0.00118844	1.248	-0.000966932		14.366	0.0101599	14.336	0.0264276	2.486	0.000871572	2.343	-0.000136838
1.249	-0.00457009	1.249	0.00665625	1.249	-0.00118427	1.249	-0.000976946		14.368	0.0101632	14.337	0.02642	2.488	0.000871753	2.345	-0.000140528
1.25	-0.00455484	1.25	0.00671498	1.25	-0.00118447	1.25	-0.000980794		14.369	0.0101637	14.339	0.0264066	2.489	0.000874389	2.346	-0.000144019
1.251	-0.00455401	1.25	0.00672841	1.251	-0.00118657	1.251	-0.000970741		14.371	0.0101461	14.341	0.0263945	2.491	0.000875931	2.348	-0.000147343
1.251	-0.00454213	1.251	0.00674079	1.251	-0.00118329	1.251	-0.000961526		14.372	0.0101571	14.342	0.0263805	2.493	0.000877718	2.349	-0.000147423
1.252	-0.00456544	1.252	0.00678159	1.252	-0.00117625	1.252	-0.000949814		14.374	0.0101705	14.344	0.026363	2.494	0.000878124	2.351	-0.000156024
1.253	-0.00456871	1.253	0.00681982	1.253	-0.00115013	1.253	-0.000939644		14.376	0.010177	14.345	0.026344	2.496	0.000876956	2.353	-0.000149081
1.254	-0.00455533	1.254	0.00685338	1.254	-0.00111806	1.254	-0.000937767		14.377	0.0101818	14.347	0.0263237	2.498	0.00087576	2.354	-0.000143861
1.255	-0.00453805	1.255	0.00689854	1.255	-0.00111202	1.255	-0.000931484		14.379	0.0101739	14.348	0.0263041	2.499	0.000878204	2.356	-0.000144816
1.256	-0.00452337	1.255	0.00694088	1.256	-0.0011259	1.256	-0.000950405		14.38	0.0101679	14.35	0.0262824	2.501	0.000881344	2.357	-0.000143962
1.256	-0.00451454	1.256	0.00698296	1.256	-0.00113992	1.256	-0.000952218		14.382	0.0101668	14.351	0.0262649	2.503	0.000875198	2.359	-0.000156639
1.257	-0.00453632	1.257	0.00699693	1.257	-0.00113914	1.257	-0.000948009		14.384	0.0101568	14.353	0.0262449	2.504	0.000870292	2.36	-0.00015751
1.258	-0.00454583	1.258	0.00701784	1.258	-0.00113939	1.258	-0.000950825		14.385	0.0101492	14.355	0.0262238	2.506	0.000869849	2.362	-0.00015888
1.259	-0.00456785	1.259	0.00705122	1.259	-0.00113974	1.259	-0.000956501		14.387	0.0101433	14.356	0.0262084	2.508	0.000873965	2.363	-0.000159234
1.26	-0.00459825	1.26	0.00708614	1.26	-0.00113428	1.26	-0.000961148		14.388	0.0101417	14.358	0.0261906	2.509	0.000870808	2.365	-0.00017166
1.261	-0.0045903	1.26	0.00710245	1.261	-0.00113263	1.261	-0.000981349		14.39	0.0101433	14.359	0.0261641	2.511	0.000871643	2.367	-0.000180922
1.261	-0.00458495	1.261	0.00710507	1.261	-0.00113341	1.261	-0.000978945		14.391	0.0101392	14.361	0.0261356	2.513	0.000872593	2.368	-0.000173222
1.262	-0.00459704	1.262	0.00713055	1.262	-0.00114064	1.262	-0.000989634		14.393	0.0101325	14.362	0.026111	2.514	0.000873466	2.37	-0.000172229
1.263	-0.0046116	1.263	0.00719091	1.263	-0.00114885	1.263	-0.000994635		14.395	0.0101178	14.364	0.0260799	2.516	0.000877088	2.371	-0.000173543
1.264	-0.00460834	1.264	0.00725905	1.264	-0.00114594	1.264	-0.00102682		14.396	0.0100994	14.365	0.0260527	2.518	0.000876326	2.373	-0.000178611
1.265	-0.0046233	1.265	0.00730822	1.265	-0.00115148	1.265	-0.00102118		14.398	0.0100913	14.367	0.0260263	2.519	0.000874573	2.374	-0.000178103
1.266	-0.00464199	1.265	0.00734515	1.266	-0.00116988	1.266	-0.00101847		14.399	0.0100873	14.369	0.0260055	2.521	0.000875718	2.376	-0.000176629
1.266	-0.00465743	1.266	0.00737138	1.266	-0.00116719	1.266	-0.00100779		14.401	0.0100863	14.37	0.0259841	2.523	0.000878503	2.378	-0.00017592
1.267	-0.00466069	1.267	0.00738496	1.267	-0.00115604	1.267	-0.00101803		14.402	0.0100897	14.372	0.0259564	2.524	0.000880439	2.379	-0.000173261
1.268	-0.00466392	1.268	0.00740438	1.268	-0.00116456	1.268	-0.00100909		14.404	0.0100967	14.373	0.0259299	2.526	0.000879548	2.381	-0.00015802
1.269	-0.00465829	1.269	0.00745534	1.269	-0.00117558	1.269	-0.00101971		14.406	0.0101018	14.375	0.0259051	2.528	0.000876152	2.382	-0.000155471
1.27	-0.00464881	1.27	0.00753097	1.27	-0.00117538	1.27	-0.00102653		14.407	0.0101133	14.376	0.0258798	2.529	0.0008771	2.384	-0.000169281
1.271	-0.00466806	1.27	0.00758601	1.271	-0.00117292	1.271	-0.00103324		14.409	0.0101219	14.378	0.0258548	2.531	0.000882772	2.385	-0.000181826
1.271	-0.00467314	1.271	0.00762701	1.271	-0.00117565	1.271	-0.00102855		14.41	0.0101188	14.38	0.0258262	2.533	0.000883219	2.387	-0.000186437
1.272	-0.00466197	1.272	0.00765045	1.272	-0.00118842	1.272	-0.00103616		14.412	0.0101164	14.381	0.0258123	2.534	0.000881865	2.388	-0.00018779
1.273	-0.00465324	1.273	0.00765337	1.273	-0.00119738	1.273	-0.00104455		14.413	0.0101107	14.383	0.025791	2.536	0.000883203	2.39	-0.000191998
1.274	-0.00463724	1.274	0.00766191	1.274	-0.00119349	1.274	-0.00105611		14.415	0.0101017	14.384	0.0257631	2.538	0.000890317	2.392	-0.000190637
1.275	-0.00464167	1.275	0.00767943	1.275	-0.00119205	1.275	-0.00106385		14.417	0.0100951	14.386	0.025739	2.539	0.000896021	2.393	-0.000186061
1.276	-0.00463808	1.275	0.00766643	1.275	-0.00118796	1.276	-0.00107714		14.418	0.0101005	14.387	0.0257177	2.541	0.000901717	2.395	-0.000185509
1.276	-0.00461388	1.276	0.00764341	1.276	-0.00118401	1.276	-0.00108121		14.42	0.0101033	14.389	0.025697	2.543	0.000902421	2.396	-0.000184698
1.277	-0.0045855	1.277	0.00768321	1.277	-0.00118743	1.277	-0.00108908		14.421	0.0100826	14.39	0.0256707	2.544	0.000899304	2.398	-0.000183389
1.278	-0.00457208	1.278	0.00773061	1.278	-0.00118483	1.278	-0.00108904		14.423	0.0100624	14.392	0.0256447	2.546	0.000895183	2.399	-0.000182383
1.279	-0.00456725	1.279	0.00771114	1.279	-0.00117737	1.279	-0.001086		14.425	0.0100557	14.394	0.0256159	2.547	0.000894437	2.401	-0.000186097
1.28	-0.00457417	1.28	0.00770702	1.28	-0.00117166	1.28	-0.00109516		14.426	0.0100641	14.395	0.0255919	2.549	0.00090184	2.403	-0.000189756
1.281	-0.00458806	1.28	0.00774121	1.28	-0.00117472	1.281	-0.00110073		14.428	0.0100671	14.397	0.0255646	2.551	0.000909684	2.404	-0.000177965
1.281	-0.00458706	1.281	0.00776098	1.281	-0.00117634	1.281	-0.00110571		14.429	0.0100661	14.398	0.0255374	2.552	0.000912975	2.406	-0.000174332
1.282	-0.00460673	1.282	0.00778302	1.282	-0.00118065	1.282	-0.00111727		14.431	0.0100656	14.4	0.0255184	2.554	0.000918824	2.407	-0.000167498
1.283	-0.00461364	1.283	0.00781966	1.283	-0.00118809	1.283	-0.00112782		14.432	0.0100625	14.401	0.0254946	2.556	0.000924414	2.409	-0.000171375
1.284	-0.00462444	1.284	0.00787837	1.284	-0.00119796	1.284	-0.00113254		14.434	0.0100486	14.403	0.0254539	2.557	0.000930054	2.41	-0.000168364
1.285	-0.00463849	1.285	0.00792663	1.285	-0.00120616	1.285	-0.0011273		14.436	0.0100431	14.404	0.0254346	2.559	0.000929882	2.412	-0.000158782
1.286	-0.00465364	1.285	0.007969	1.285	-0.00121966	1.286	-0.001135		14.437	0.0100318	14.406	0.0254003	2.561	0.000930947	2.413	-0.000155071
1.286	-0.00465319	1.286	0.00800916	1.286	-0.00121803	1.286	-0.00114903		14.439	0.0100186	14.408	0.0253701	2.562	0.000938376	2.415	-0.000144344
1.287	-0.00463777	1.287	0.00804449	1.287	-0.00121114	1.287	-0.00115788		14.44	0.0100384	14.409	0.0253394	2.564	0.00094763	2.417	-0.000137932
1.288	-0.00463812	1.288	0.00809412	1.288	-0.00121189	1.288	-0.00115661		14.442	0.0100461	14.411	0.0253021	2.566	0.000953499	2.418	-0.000130686
1.289	-0.00463777	1.289	0.00812421	1.289	-0.00121564	1.289	-0.00115108		14.443	0.0100412	14.412	0.0252631	2.567	0.000954867	2.42	-0.000133858
1.29	-0.00465054	1.29	0.00813466	1.29	-0.00121863	1.29	-0.00114694		14.445	0.0100418	14.414	0.0252394	2.569	0.000956195	2.421	-0.000128411
1.291	-0.00467667	1.29	0.00814272	1.29	-0.00122143	1.291	-0.0011374		14.447	0.0100429	14.415	0.0252019	2.571	0.000958396	2.423	-0.000125363
1.291	-0.00469923	1.291	0.00816564	1.291	-0.00122262	1.291	-0.00113783		14.448	0.010044	14.417	0.0251706	2.572	0.000955216	2.424	-0.000123542
1.292	-0.00468094	1.292	0.00821154	1.292	-0.00121569	1.292	-0.00114351		14.45	0.0100622	14.418	0.0251386	2.574	0.000952271	2.426	-0.000112677
1.293	-0.0046689	1.293	0.00826469	1.293	-0.00121468	1.293	-0.00114897		14.451	0.0100775	14.42	0.0251073	2.576	0.000955834	2.428	-0.000100829
1.294	-0.00464924	1.294	0.00828183	1.294	-0.00121865	1.294	-0.0011495		14.453	0.0100839	14.422	0.025081	2.577	0.000961424	2.429	-9.02902e-05
1.295	-0.00464378	1.295	0.00828907	1.295	-0.00123467	1.295	-0.00115744		14.455	0.0100793	14.423	0.02505	2.579	0.000968235	2.431	-8.99278e-05
1.296	-0.0046619	1.295	0.00830722	1.295	-0.00125414	1.296	-0.00116625		14.456	0.0100831	14.425	0.0250237	2.581	0.000972116	2.432	-9.00203e-05
1.296	-0.00468357	1.296	0.00832444	1.296	-0.00125744	1.296	-0.00116501		14.458	0.010098	14.426	0.0249962	2.582	0.000968318	2.434	-8.02987e-05
1.297	-0.00467028	1.297	0.00834498	1.297	-0.00125046	1.297	-0.00114278		14.459	0.0101074	14.428	0.024973	2.584	0.000965148	2.435	-7.70835e-05
1.298	-0.00466347	1.298	0.00834406	1.298	-0.00125224	1.298	-0.00113132		14.461	0.0101152	14.429	0.0249433	2.586	0.000964722	2.437	-6.72835e-05
1.299	-0.00463743	1.299	0.00837486	1.299	-0.00124389	1.299	-0.00112804		14.462	0.0101257	14.431	0.0249214	2.587	0.000970552	2.438	-5.65898e-05
1.3	-0.00464295	1.3	0.00841325	1.3	-0.00123344	1.3	-0.00111913		14.464	0.0101249	14.432	0.0248942	2.589	0.000976507	2.44	-4.86702e-05
1.301	-0.00461582	1.3	0.00844006	1.3	-0.00123358	1.301	-0.0011053		14.466	0.0101114	14.434	0.024849	2.591	0.000979647	2.442	-4.78455e-05
1.301	-0.00459903	1.301	0.00848205	1.301	-0.00124882	1.301	-0.00109268		14.467	0.0101044	14.436	0.0248065	2.592	0.000983794	2.443	-3.97033e-05
1.302	-0.00459449	1.302	0.00852111	1.302	-0.0012564	1.302	-0.00107284		14.469	0.0101	14.437	0.0247678	2.594	0.000985749	2.445	-3.69445e-05
1.303	-0.00460442	1.303	0.00855105	1.303	-0.00125928	1.303	-0.00105484		14.47	0.0101125	14.439	0.0247351	2.596	0.000987093	2.446	-4.18878e-05
1.304	-0.00461547	1.304	0.00858921	1.304	-0.00126318	1.304	-0.00104998		14.472	0.0101187	14.44	0.0247075	2.597	0.000991887	2.448	-3.72959e-05
1.305	-0.00462668	1.305	0.00860489	1.305	-0.00127456	1.305	-0.00106504		14.473	0.0101189	14.442	0.024682	2.599	0.000987433	2.449	-2.85179e-05
1.306	-0.004644	1.305	0.00861612	1.305	-0.00127074	1.306	-0.00105588		14.475	0.0101306	14.443	0.0246441	2.601	0.000978919	2.451	-1.97092e-05
1.306	-0.0046022	1.306	0.0086295	1.306	-0.00125863	1.306	-0.00106682		14.477	0.0101408	14.445	0.0246157	2.602	0.000975046	2.453	-1.5865e-05
1.307	-0.00459852	1.307	0.00866713	1.307	-0.00125047	1.307	-0.00105792		14.478	0.0101451	14.447	0.0245812	2.604	0.000972785	2.454	-2.05665e-05
1.308	-0.0046054	1.308	0.00870382	1.308	-0.00125795	1.308	-0.00105884		14.48	0.0101669	14.448	0.024535	2.605	0.000972753	2.456	-2.6536e-05
1.309	-0.00462109	1.309	0.00872571	1.309	-0.00126646	1.309	-0.00106146		14.481	0.0101682	14.45	0.0244923	2.607	0.00097063	2.457	-2.99986e-05
1.31	-0.00462948	1.31	0.00876068	1.31	-0.00126937	1.31	-0.00105308		14.483	0.0101666	14.451	0.0244629	2.609	0.000972926	2.459	-3.22982e-05
1.311	-0.00463582	1.31	0.00877649	1.31	-0.00127102	1.311	-0.00104053		14.485	0.0101619	14.453	0.0244209	2.61	0.000974006	2.46	-3.36901e-05
1.311	-0.00462901	1.311	0.00878196	1.311	-0.0012844	1.311	-0.00102134		14.486	0.0101566	14.454	0.0243801	2.612	0.000978982	2.462	-2.5817e-05
1.312	-0.00461091	1.312	0.00879779	1.312	-0.00127782	1.312	-0.00100955		14.488	0.0101377	14.456	0.0243394	2.614	0.000984382	2.463	-1.45056e-05
1.313	-0.00460037	1.313	0.00881945	1.313	-0.00126432	1.313	-0.00101118		14.489	0.0101279	14.457	0.0243011	2.615	0.000986194	2.465	-1.14683e-05
1.314	-0.00458997	1.314	0.00883874	1.314	-0.00126564	1.314	-0.000998201		14.491	0.0101233	14.459	0.0242634	2.617	0.000983914	2.467	-9.54495e-06
1.315	-0.00459844	1.315	0.00886691	1.315	-0.00126529	1.315	-0.000983664		14.492	0.0101217	14.461	0.024224	2.619	0.000984637	2.468	-7.60691e-06
1.316	-0.00459523	1.315	0.00890008	1.315	-0.00126166	1.315	-0.000963545		14.494	0.0101293	14.462	0.0241929	2.62	0.000983073	2.47	-1.00075e-05
1.316	-0.00458678	1.316	0.00892941	1.316	-0.00126325	1.316	-0.000955963		14.496	0.0101361	14.464	0.0241527	2.622	0.000988488	2.471	-1.35592e-05
1.317	-0.00459331	1.317	0.00898916	1.317	-0.00127079	1.317	-0.000938832		14.497	0.010127	14.465	0.0241206	2.624	0.000992955	2.473	-1.13545e-05
1.318	-0.00460068	1.318	0.00906183	1.318	-0.00127592	1.318	-0.000929538		14.499	0.0101267	14.467	0.0240799	2.625	0.000992044	2.474	-1.05885e-05
1.319	-0.00461344	1.319	0.00909034	1.319	-0.00128734	1.319	-0.000914353		14.5	0.0101368	14.468	0.0240372	2.627	0.00099388	2.476	-1.11945e-05
1.32	-0.00463246	1.32	0.00909419	1.32	-0.00130574	1.32	-0.000906318		14.502	0.0101531	14.47	0.0239964	2.629	0.000999223	2.478	-1.05626e-05
1.321	-0.00463625	1.32	0.00912965	1.32	-0.00131793	1.32	-0.00090079		14.503	0.0101573	14.471	0.0239607	2.63	0.00100314	2.479	-5.76956e-06
1.321	-0.00462991	1.321	0.00917205	1.321	-0.00132333	1.321	-0.000870127		14.505	0.0101574	14.473	0.023918	2.632	0.0010004	2.481	4.32081e-06
1.322	-0.00461123	1.322	0.00920693	1.322	-0.00132959	1.322	-0.000856388		14.507	0.0101447	14.475	0.0238804	2.634	0.000991293	2.482	4.01039e-06
1.323	-0.00459705	1.323	0.00925229	1.323	-0.00133396	1.323	-0.00085178		14.508	0.010127	14.476	0.0238453	2.635	0.000992893	2.484	-4.27151e-06
1.324	-0.00456906	1.324	0.00928302	1.324	-0.00133445	1.324	-0.000845146		14.51	0.0101249	14.478	0.0238053	2.637	0.000993165	2.485	-1.01023e-05
1.325	-0.0045542	1.325	0.00932712	1.325	-0.00133067	1.325	-0.000841345		14.511	0.0101143	14.479	0.0237594	2.639	0.000992816	2.487	-6.04481e-06
1.325	-0.00455019	1.325	0.00932879	1.325	-0.00133307	1.325	-0.000842138		14.513	0.0101187	14.481	0.0237252	2.64	0.000990596	2.488	2.65588e-06
1.326	-0.00452552	1.326	0.00932662	1.326	-0.0013363	1.326	-0.00083438		14.514	0.0101443	14.482	0.0236892	2.642	0.000989418	2.49	1.94909e-06
1.327	-0.00451706	1.327	0.00935555	1.327	-0.00133002	1.327	-0.000828115		14.516	0.0101692	14.484	0.0236556	2.644	0.0009879	2.492	4.70933e-07
1.328	-0.00453141	1.328	0.00939417	1.328	-0.00133617	1.328	-0.000816743		14.518	0.0101801	14.485	0.0236205	2.645	0.000984019	2.493	-5.1152e-06
1.329	-0.00454472	1.329	0.0094368	1.329	-0.00135162	1.329	-0.000809044		14.519	0.0101701	14.487	0.0235828	2.647	0.000979787	2.495	-6.88875e-06
1.33	-0.0045481	1.33	0.00946796	1.33	-0.00135812	1.33	-0.000792636		14.521	0.0101663	14.489	0.0235446	2.649	0.000978409	2.496	-1.26828e-05
1.33	-0.00455171	1.33	0.00951514	1.33	-0.00135433	1.33	-0.000784881		14.522	0.0101803	14.49	0.0235213	2.65	0.000974334	2.498	-1.19581e-05
1.331	-0.0045444	1.331	0.00957024	1.331	-0.00135804	1.331	-0.000785088		14.524	0.0101983	14.492	0.023477	2.652	0.000972317	2.499	-1.85997e-05
1.332	-0.00453057	1.332	0.00960766	1.332	-0.00137311	1.332	-0.000786318		14.526	0.0102154	14.493	0.0234389	2.654	0.000973779	2.501	-2.4583e-05
1.333	-0.00450842	1.333	0.00965265	1.333	-0.00138158	1.333	-0.000778271		14.527	0.0102244	14.495	0.0234006	2.655	0.000975783	2.503	-2.66585e-05
1.334	-0.00451536	1.334	0.00970337	1.334	-0.00139273	1.334	-0.000778138		14.529	0.0102276	14.496	0.0233644	2.657	0.000979836	2.504	-2.97457e-05
1.335	-0.00452579	1.334	0.00973926	1.335	-0.0013963	1.335	-0.000775249		14.53	0.0102188	14.498	0.0233258	2.659	0.000979293	2.506	-3.08421e-05
1.335	-0.00453994	1.335	0.00977716	1.335	-0.0013994	1.335	-0.000762533		14.532	0.0102027	14.5	0.023283	2.66	0.000980197	2.507	-3.68623e-05
1.336	-0.00453621	1.336	0.00981654	1.336	-0.00140632	1.336	-0.000757963		14.533	0.0102077	14.501	0.023248	2.662	0.000974706	2.509	-4.71296e-05
1.337	-0.00453642	1.337	0.00984052	1.337	-0.00139843	1.337	-0.000743597		14.535	0.0101892	14.503	0.0232158	2.664	0.000973865	2.51	-5.36061e-05
1.338	-0.00453993	1.338	0.00986364	1.338	-0.00138682	1.338	-0.00074061		14.537	0.0102013	14.504	0.0231784	2.665	0.000979214	2.512	-6.01091e-05
1.339	-0.00455952	1.339	0.00988966	1.339	-0.00137419	1.339	-0.000743188		14.538	0.0102065	14.506	0.0231358	2.667	0.000981731	2.513	-7.61505e-05
1.34	-0.0045641	1.339	0.00993408	1.34	-0.00137661	1.34	-0.000735705		14.54	0.0102034	14.507	0.023087	2.668	0.000985502	2.515	-8.77546e-05
1.34	-0.00456182	1.34	0.00996062	1.34	-0.00139632	1.34	-0.000728892		14.541	0.0101934	14.509	0.0230443	2.67	0.000984461	2.517	-9.55605e-05
1.341	-0.0045507	1.341	0.00995932	1.341	-0.00141299	1.341	-0.000722509		14.543	0.0101949	14.51	0.0230043	2.672	0.000976305	2.518	-9.94711e-05
1.342	-0.00455813	1.342	0.00996614	1.342	-0.00142272	1.342	-0.000733147		14.544	0.0101946	14.512	0.0229725	2.673	0.000972448	2.52	-0.000102376
1.343	-0.00456898	1.343	0.00997474	1.343	-0.00142247	1.343	-0.000736934		14.546	0.0101914	14.514	0.0229415	2.675	0.000967655	2.521	-0.000110827
1.344	-0.00457217	1.344	0.0099847	1.344	-0.00141482	1.344	-0.000754879		14.548	0.0101992	14.515	0.0229091	2.677	0.000965558	2.523	-0.000113116
1.345	-0.00455172	1.344	0.00999369	1.345	-0.00139428	1.345	-0.000772133		14.549	0.0101903	14.517	0.0228686	2.678	0.000964078	2.524	-0.000113438
1.345	-0.00453259	1.345	0.0100037	1.345	-0.00137974	1.345	-0.000778466		14.551	0.0101896	14.518	0.0228232	2.68	0.000963174	2.526	-0.000126191
1.346	-0.00452159	1.346	0.0100357	1.346	-0.00138212	1.346	-0.000764967		14.552	0.0101936	14.52	0.0227806	2.682	0.000969599	2.528	-0.00013779
1.347	-0.00450327	1.347	0.0100659	1.347	-0.00139223	1.347	-0.000772052		14.554	0.0101872	14.521	0.0227504	2.683	0.000976639	2.529	-0.000145783
1.348	-0.00453865	1.348	0.0100824	1.348	-0.00140341	1.348	-0.000778626		14.556	0.0101881	14.523	0.0227159	2.685	0.000979031	2.531	-0.000151049
1.349	-0.00455432	1.349	0.0100932	1.349	-0.00140573	1.349	-0.000789034		14.557	0.0101974	14.524	0.0226781	2.687	0.000977285	2.532	-0.000145191
1.35	-0.00454293	1.349	0.0100984	1.35	-0.00140366	1.35	-0.000792061		14.559	0.0101985	14.526	0.0226365	2.688	0.000975256	2.534	-0.0001406
1.35	-0.00452964	1.35	0.010114	1.35	-0.00141056	1.35	-0.000786988		14.56	0.010207	14.528	0.0226066	2.69	0.000980444	2.535	-0.000142035
1.351	-0.00453094	1.351	0.0101116	1.351	-0.00141636	1.351	-0.000795816		14.562	0.0102111	14.529	0.0225732	2.692	0.000983701	2.537	-0.000137056
1.352	-0.00451967	1.352	0.0100952	1.352	-0.00141336	1.352	-0.000810869		14.563	0.0102192	14.531	0.0225369	2.693	0.000980795	2.538	-0.000134311
1.353	-0.00453108	1.353	0.0100926	1.353	-0.00139464	1.353	-0.000817217		14.565	0.0102405	14.532	0.0225054	2.695	0.000978627	2.54	-0.000143495
1.354	-0.00454762	1.354	0.010089	1.354	-0.00138929	1.354	-0.000827969		14.567	0.0102623	14.534	0.0224679	2.697	0.00097768	2.542	-0.000147824
1.355	-0.00457071	1.354	0.0100925	1.355	-0.00141364	1.355	-0.000827792		14.568	0.0102738	14.535	0.0224356	2.698	0.000967694	2.543	-0.000147306
1.355	-0.0046068	1.355	0.0101213	1.355	-0.00142993	1.355	-0.000828236		14.57	0.0102678	14.537	0.0223962	2.7	0.000968098	2.545	-0.000157511
1.356	-0.00460566	1.356	0.0101554	1.356	-0.00142802	1.356	-0.000835245		14.571	0.0102711	14.538	0.0223646	2.702	0.000967632	2.546	-0.000158764
1.357	-0.00461793	1.357	0.0101844	1.357	-0.00143252	1.357	-0.000849687		14.573	0.0102705	14.54	0.0223257	2.703	0.000970246	2.548	-0.000154412
1.358	-0.00462182	1.358	0.0101973	1.358	-0.00143842	1.358	-0.000853069		14.574	0.0102684	14.542	0.0222876	2.705	0.000968701	2.549	-0.000149143
1.359	-0.004631	1.359	0.0101977	1.359	-0.00142964	1.359	-0.000856027		14.576	0.0102573	14.543	0.022246	2.707	0.000957421	2.551	-0.000150182
1.36	-0.0046403	1.359	0.010196	1.36	-0.00142611	1.36	-0.00086036		14.578	0.0102446	14.545	0.0221999	2.708	0.000960067	2.553	-0.000149664
1.36	-0.00463531	1.36	0.0102076	1.36	-0.00142693	1.36	-0.000868691		14.579	0.0102339	14.546	0.0221629	2.71	0.000956646	2.554	-0.000147682
1.361	-0.00462719	1.361	0.0102149	1.361	-0.00142867	1.361	-0.000884234		14.581	0.010206	14.548	0.0221302	2.712	0.000952091	2.556	-0.00014478
1.362	-0.00462053	1.362	0.0102332	1.362	-0.00142901	1.362	-0.000893988		14.582	0.0101953	14.549	0.0220955	2.713	0.000947099	2.557	-0.000141334
1.363	-0.00463117	1.363	0.0102551	1.363	-0.00143796	1.363	-0.000901022		14.584	0.010199	14.551	0.0220605	2.715	0.000936496	2.559	-0.000145077
1.364	-0.00464268	1.364	0.0102529	1.364	-0.00143674	1.364	-0.000892972		14.586	0.0102058	14.552	0.0220191	2.717	0.000934307	2.56	-0.000154434
1.365	-0.00464	1.364	0.0102678	1.365	-0.00143546	1.365	-0.000882007		14.587	0.0102117	14.554	0.0219724	2.718	0.000930989	2.562	-0.000151351
1.365	-0.00465757	1.365	0.010275	1.365	-0.0014325	1.365	-0.000880283		14.589	0.0101975	14.556	0.0219303	2.72	0.000927734	2.563	-0.000146415
1.366	-0.00466042	1.366	0.0102632	1.366	-0.00142705	1.366	-0.000881753		14.59	0.0102268	14.557	0.0218976	2.722	0.000929253	2.565	-0.000148493
1.367	-0.00464359	1.367	0.0103004	1.367	-0.00142674	1.367	-0.00087556		14.592	0.0102332	14.559	0.0218585	2.723	0.000933811	2.567	-0.000155191
1.368	-0.00465273	1.368	0.01035	1.368	-0.0014328	1.368	-0.000879404		14.593	0.0102249	14.56	0.0218158	2.725	0.000935423	2.568	-0.000158438
1.369	-0.00466606	1.369	0.0103674	1.369	-0.00145474	1.369	-0.000886363		14.595	0.0102115	14.562	0.0217773	2.727	0.000943516	2.57	-0.000160183
1.37	-0.00466667	1.369	0.0103733	1.37	-0.001458	1.37	-0.00089422		14.597	0.010192	14.563	0.021735	2.728	0.000953393	2.571	-0.000160443
1.37	-0.00466936	1.37	0.0104015	1.37	-0.00146011	1.37	-0.000894147		14.598	0.0101888	14.565	0.0216936	2.73	0.00096081	2.573	-0.000152983
1.371	-0.00467138	1.371	0.0104558	1.371	-0.0014723	1.371	-0.000905124		14.6	0.0101836	14.567	0.0216545	2.731	0.000960354	2.574	-0.000144811
1.372	-0.0046736	1.372	0.0104808	1.372	-0.00147347	1.372	-0.000904413		14.601	0.0101852	14.568	0.021609	2.733	0.000964489	2.576	-0.000140596
1.373	-0.00467691	1.373	0.0104761	1.373	-0.0014804	1.373	-0.000897137		14.603	0.0101822	14.57	0.0215695	2.735	0.000968218	2.578	-0.000136304
1.374	-0.00468755	1.374	0.010492	1.374	-0.00147889	1.374	-0.000895115		14.604	0.010182	14.571	0.0215343	2.736	0.000968807	2.579	-0.000136508
1.375	-0.00470096	1.374	0.010513	1.375	-0.00147617	1.375	-0.000899389		14.606	0.0101749	14.573	0.0214971	2.738	0.000971832	2.581	-0.000138441
1.375	-0.00471512	1.375	0.0105069	1.375	-0.00147716	1.375	-0.00089462		14.608	0.0101754	14.574	0.0214553	2.74	0.000969442	2.582	-0.000138989
1.376	-0.00472682	1.376	0.0105115	1.376	-0.00148631	1.376	-0.000899129		14.609	0.0101736	14.576	0.0214166	2.741	0.00097474	2.584	-0.000143873
1.377	-0.00472536	1.377	0.0105129	1.377	-0.00149954	1.377	-0.000908205		14.611	0.0101764	14.577	0.0213746	2.743	0.000968693	2.585	-0.0001461
1.378	-0.00474564	1.378	0.0104888	1.378	-0.00150672	1.378	-0.000898199		14.612	0.0101658	14.579	0.0213346	2.745	0.000964086	2.587	-0.000143742
1.379	-0.0047483	1.379	0.010484	1.379	-0.00150634	1.379	-0.000891236		14.614	0.010157	14.581	0.0212925	2.746	0.000962539	2.588	-0.000145767
1.38	-0.00472742	1.379	0.010491	1.38	-0.00152003	1.38	-0.000889469		14.615	0.0101269	14.582	0.0212563	2.748	0.000967599	2.59	-0.000151691
1.38	-0.00471189	1.38	0.010508	1.38	-0.00153933	1.38	-0.000884018		14.617	0.0100971	14.584	0.0212201	2.75	0.000967805	2.592	-0.000144799
1.381	-0.00471283	1.381	0.0105212	1.381	-0.00153117	1.381	-0.000881436		14.619	0.0100838	14.585	0.0211915	2.751	0.000966527	2.593	-0.000141092
1.382	-0.00469996	1.382	0.0105432	1.382	-0.00151546	1.382	-0.0008823		14.62	0.0100783	14.587	0.0211477	2.753	0.000971509	2.595	-0.000146932
1.383	-0.00469134	1.383	0.01058	1.383	-0.0015028	1.383	-0.000892596		14.622	0.0100717	14.588	0.0211041	2.755	0.000970591	2.596	-0.000151076
1.384	-0.00468652	1.384	0.0106009	1.384	-0.00150193	1.384	-0.00089941		14.623	0.010065	14.59	0.0210679	2.756	0.00097253	2.598	-0.00015035
1.385	-0.00468132	1.384	0.0106109	1.385	-0.00151204	1.385	-0.000909551		14.625	0.0100655	14.591	0.0210305	2.758	0.000976808	2.599	-0.000140199
1.385	-0.00468231	1.385	0.0106484	1.385	-0.00152475	1.385	-0.000906424		14.627	0.0100559	14.593	0.0209865	2.76	0.000986494	2.601	-0.000138255
1.386	-0.0046891	1.386	0.010683	1.386	-0.00154772	1.386	-0.000900014		14.628	0.010034	14.595	0.0209449	2.761	0.000992283	2.603	-0.000135363
1.387	-0.00467824	1.387	0.0107228	1.387	-0.00156114	1.387	-0.000891153		14.63	0.0100285	14.596	0.0209089	2.763	0.000989211	2.604	-0.000131338
1.388	-0.00466552	1.388	0.0107395	1.388	-0.00155764	1.388	-0.000882827		14.631	0.0100085	14.598	0.0208742	2.765	0.000980529	2.606	-0.000132714
1.389	-0.00468228	1.389	0.0107408	1.389	-0.00156044	1.389	-0.000867405		14.633	0.0100004	14.599	0.0208369	2.766	0.000976836	2.607	-0.000131019
1.39	-0.00468068	1.389	0.0107722	1.39	-0.00155703	1.39	-0.000847678		14.634	0.00999499	14.601	0.0207978	2.768	0.000976588	2.609	-0.000122494
1.39	-0.00467533	1.39	0.0108064	1.39	-0.00155239	1.39	-0.000842698		14.636	0.00997954	14.602	0.0207575	2.77	0.000982023	2.61	-0.000121033
1.391	-0.00468244	1.391	0.0108441	1.391	-0.00155295	1.391	-0.000842973		14.638	0.00996366	14.604	0.0207182	2.771	0.000985118	2.612	-0.000120476
1.392	-0.00468926	1.392	0.0108717	1.392	-0.00155349	1.392	-0.00084476		14.639	0.00994662	14.605	0.0206845	2.773	0.000986281	2.613	-0.00011794
1.393	-0.0046955	1.393	0.0108826	1.393	-0.00155295	1.393	-0.000855543		14.641	0.00993591	14.607	0.020645	2.775	0.000986371	2.615	-0.000120475
1.394	-0.00470603	1.394	0.0108995	1.394	-0.00155095	1.394	-0.000849819		14.642	0.00992248	14.609	0.0206033	2.776	0.000994137	2.617	-0.000123611
1.395	-0.00471662	1.394	0.0109183	1.395	-0.00154855	1.395	-0.000851132		14.644	0.0098826	14.61	0.0205677	2.778	0.000996369	2.618	-0.000119874
1.395	-0.00471402	1.395	0.0109289	1.395	-0.00154976	1.395	-0.000851645		14.645	0.00987195	14.612	0.0205286	2.78	0.000984442	2.62	-0.000114003
1.396	-0.0047125	1.396	0.010954	1.396	-0.00154714	1.396	-0.000855099		14.647	0.00987158	14.613	0.0204899	2.781	0.000992476	2.621	-0.00011032
1.397	-0.00468713	1.397	0.0109845	1.397	-0.00154427	1.397	-0.00085985		14.649	0.00987134	14.615	0.0204577	2.783	0.000997554	2.623	-0.000104579
1.398	-0.00468067	1.398	0.0110167	1.398	-0.00155287	1.398	-0.000856821		14.65	0.00985602	14.616	0.0204213	2.785	0.000994571	2.624	-0.000101218
1.399	-0.00470446	1.399	0.0110324	1.399	-0.00155293	1.399	-0.000849577		14.652	0.00983773	14.618	0.0203818	2.786	0.00099086	2.626	-9.99812e-05
1.4	-0.00471979	1.399	0.0110333	1.4	-0.00155333	1.4	-0.000860178		14.653	0.00982528	14.619	0.0203462	2.788	0.000988524	2.628	-9.95209e-05
1.4	-0.00470537	1.4	0.0110417	1.4	-0.00156296	1.4	-0.000865739		14.655	0.00983467	14.621	0.0203105	2.79	0.000999315	2.629	-9.87005e-05
1.401	-0.00469816	1.401	0.0110488	1.401	-0.00156779	1.401	-0.000867844		14.657	0.00983265	14.623	0.0202772	2.791	0.000993502	2.631	-0.000102566
1.402	-0.00470513	1.402	0.0110508	1.402	-0.00156917	1.402	-0.000859836		14.658	0.00984924	14.624	0.0202395	2.793	0.000993998	2.632	-0.000106889
1.403	-0.00471057	1.403	0.0110783	1.403	-0.001569	1.403	-0.000848595		14.66	0.00986754	14.626	0.0201984	2.794	0.000999272	2.634	-0.000109665
1.404	-0.00469872	1.404	0.0111087	1.404	-0.00156545	1.404	-0.000848763		14.661	0.00989562	14.627	0.0201618	2.796	0.000998779	2.635	-0.000112282
1.405	-0.00468312	1.404	0.0111222	1.405	-0.0015588	1.405	-0.000847964		14.663	0.00990935	14.629	0.0201259	2.798	0.00101513	2.637	-0.000112515
1.405	-0.0046799	1.405	0.0111235	1.405	-0.0015582	1.405	-0.000850554		14.664	0.00991601	14.63	0.0200906	2.799	0.00102359	2.638	-0.00011025
1.406	-0.00468646	1.406	0.0111122	1.406	-0.00156204	1.406	-0.000863424		14.666	0.00992821	14.632	0.0200584	2.801	0.00102557	2.64	-0.000116596
1.407	-0.00466954	1.407	0.0111391	1.407	-0.00156602	1.407	-0.000867876		14.668	0.00994233	14.634	0.0200235	2.803	0.00101822	2.642	-0.000120587
1.408	-0.0046706	1.408	0.0111685	1.408	-0.00157549	1.408	-0.000856712		14.669	0.00995139	14.635	0.0199858	2.804	0.00101309	2.643	-0.000115869
1.409	-0.00468008	1.409	0.0111684	1.409	-0.00155831	1.409	-0.00085193		14.671	0.00993667	14.637	0.0199469	2.806	0.00100626	2.645	-0.000115729
1.41	-0.00466754	1.409	0.0111567	1.41	-0.0015449	1.41	-0.000845816		14.672	0.00993155	14.638	0.0199128	2.808	0.00100407	2.646	-0.00012201
1.41	-0.00464758	1.41	0.0111455	1.41	-0.00154132	1.41	-0.000840752		14.674	0.0099346	14.64	0.0198825	2.809	0.00100097	2.648	-0.000119352
1.411	-0.00462795	1.411	0.0111504	1.411	-0.00153521	1.411	-0.000834187		14.675	0.00996325	14.641	0.0198457	2.811	0.000993008	2.649	-0.00011802
1.412	-0.00461156	1.412	0.0111475	1.412	-0.00153245	1.412	-0.000829741		14.677	0.00998302	14.643	0.0198114	2.813	0.000989037	2.651	-0.000122489
1.413	-0.00460899	1.413	0.011124	1.413	-0.00150616	1.413	-0.000821362		14.679	0.010004	14.644	0.0197806	2.814	0.000980635	2.653	-0.000122006
1.414	-0.00461217	1.414	0.0111083	1.414	-0.0015013	1.414	-0.000827733		14.68	0.00999262	14.646	0.0197464	2.816	0.00098006	2.654	-0.000119777
1.415	-0.0046199	1.414	0.0111135	1.415	-0.00149091	1.415	-0.00083514		14.682	0.00997526	14.648	0.0197092	2.818	0.000981169	2.656	-0.000118296
1.415	-0.00461411	1.415	0.0111206	1.415	-0.00147805	1.415	-0.000831661		14.683	0.00997538	14.649	0.0196675	2.819	0.00098826	2.657	-0.000113939
1.416	-0.00460808	1.416	0.0111217	1.416	-0.00148074	1.416	-0.000840819		14.685	0.00997516	14.651	0.0196275	2.821	0.000981137	2.659	-0.000110185
1.417	-0.00461052	1.417	0.0111119	1.417	-0.00147588	1.417	-0.000850379		14.687	0.00997687	14.652	0.0195926	2.823	0.000985634	2.66	-0.000114352
1.418	-0.00459964	1.418	0.0111174	1.418	-0.00147182	1.418	-0.000842465		14.688	0.00997995	14.654	0.0195566	2.824	0.000975821	2.662	-0.000115575
1.419	-0.00459084	1.419	0.0111405	1.419	-0.0014638	1.419	-0.000840011		14.69	0.00997587	14.655	0.0195183	2.826	0.000971573	2.663	-0.000109494
1.42	-0.00457079	1.419	0.0111712	1.42	-0.0014512	1.42	-0.000855053		14.691	0.00998543	14.657	0.0194806	2.828	0.000979429	2.665	-0.000105141
1.42	-0.0045585	1.42	0.0111948	1.42	-0.00146075	1.42	-0.000861111		14.693	0.0100094	14.658	0.0194422	2.829	0.000982326	2.667	-0.000101005
1.421	-0.00457677	1.421	0.0112138	1.421	-0.00147062	1.421	-0.000859993		14.694	0.0100342	14.66	0.0194052	2.831	0.00097887	2.668	-9.85831e-05
1.422	-0.0045795	1.422	0.0112307	1.422	-0.00145469	1.422	-0.000877401		14.696	0.0100681	14.662	0.0193593	2.833	0.000974312	2.67	-0.000100255
1.423	-0.00456609	1.423	0.0112495	1.423	-0.00146681	1.423	-0.000890202		14.698	0.0100778	14.663	0.0193232	2.834	0.000970804	2.671	-9.83783e-05
1.424	-0.00458101	1.424	0.0112363	1.424	-0.00148643	1.424	-0.000900387		14.699	0.0101078	14.665	0.0192947	2.836	0.000967663	2.673	-8.9101e-05
1.425	-0.00460376	1.424	0.0112431	1.424	-0.00150014	1.425	-0.000895952		14.701	0.0101241	14.666	0.0192651	2.838	0.00097407	2.674	-8.3558e-05
1.425	-0.00460312	1.425	0.0112712	1.425	-0.00149978	1.425	-0.000888769		14.702	0.0101568	14.668	0.0192331	2.839	0.000984552	2.676	-8.39429e-05
1.426	-0.00459752	1.426	0.0112942	1.426	-0.00147571	1.426	-0.000887686		14.704	0.0101452	14.669	0.0191985	2.841	0.000986592	2.678	-8.45053e-05
1.427	-0.00458498	1.427	0.0112773	1.427	-0.0014665	1.427	-0.000890964		14.705	0.0101688	14.671	0.0191623	2.843	0.000980478	2.679	-9.08577e-05
1.428	-0.00458317	1.428	0.0112791	1.428	-0.0014563	1.428	-0.000897083		14.707	0.0102124	14.672	0.0191311	2.844	0.000979822	2.681	-9.77462e-05
1.429	-0.00459694	1.429	0.0112703	1.429	-0.00144936	1.429	-0.000906192		14.709	0.0102278	14.674	0.0190948	2.846	0.000985944	2.682	-9.70764e-05
1.43	-0.0046131	1.429	0.0112618	1.429	-0.00145383	1.43	-0.000910917		14.71	0.010269	14.676	0.0190615	2.848	0.000991392	2.684	-8.80168e-05
1.43	-0.00461599	1.43	0.0112856	1.43	-0.00146784	1.43	-0.000911244		14.712	0.010295	14.677	0.0190281	2.849	0.000992692	2.685	-8.65254e-05
1.431	-0.00460842	1.431	0.0112801	1.431	-0.00148326	1.431	-0.000906674		14.713	0.010311	14.679	0.0189982	2.851	0.000993709	2.687	-9.65372e-05
1.432	-0.00460522	1.432	0.0112728	1.432	-0.00149767	1.432	-0.000898196		14.715	0.0103262	14.68	0.0189711	2.853	0.000996012	2.688	-0.00010124
1.433	-0.00460586	1.433	0.0112684	1.433	-0.00149995	1.433	-0.000890378		14.716	0.0103378	14.682	0.0189432	2.854	0.000994758	2.69	-0.000102517
1.434	-0.00460573	1.434	0.0112711	1.434	-0.00149566	1.434	-0.00088343		14.718	0.010358	14.683	0.0189108	2.856	0.000999094	2.692	-9.74682e-05
1.435	-0.00460229	1.434	0.0112898	1.434	-0.00149566	1.435	-0.000869055		14.72	0.0103713	14.685	0.0188781	2.857	0.00100779	2.693	-9.30043e-05
1.435	-0.00460029	1.435	0.0113236	1.435	-0.0015096	1.435	-0.000861285		14.721	0.0103829	14.686	0.0188489	2.859	0.00100716	2.695	-9.5435e-05
1.436	-0.00459524	1.436	0.0113629	1.436	-0.00153023	1.436	-0.000853851		14.723	0.0104052	14.688	0.0188158	2.861	0.00100082	2.696	-9.78192e-05
1.437	-0.0046003	1.437	0.0114127	1.437	-0.00154267	1.437	-0.000841808		14.724	0.010424	14.69	0.0187903	2.862	0.00100349	2.698	-9.84308e-05
1.438	-0.00461127	1.438	0.0114267	1.438	-0.0015365	1.438	-0.00083565		14.726	0.0104177	14.691	0.018763	2.864	0.00100773	2.699	-9.93749e-05
1.439	-0.00461758	1.439	0.011399	1.439	-0.00153362	1.439	-0.000833627		14.728	0.0104271	14.693	0.0187306	2.866	0.00100621	2.701	-9.98017e-05
1.44	-0.00460666	1.439	0.0113665	1.439	-0.00152212	1.44	-0.000831976		14.729	0.010446	14.694	0.0186994	2.867	0.0010031	2.703	-0.000104179
1.44	-0.00458478	1.44	0.0113775	1.44	-0.00152158	1.44	-0.000825977		14.731	0.0104654	14.696	0.0186668	2.869	0.00100725	2.704	-0.000112016
1.441	-0.00456668	1.441	0.0113971	1.441	-0.00152892	1.441	-0.000815383		14.732	0.0104732	14.697	0.0186349	2.871	0.00101376	2.706	-0.000114274
1.442	-0.00457341	1.442	0.0113924	1.442	-0.00153037	1.442	-0.000805762		14.734	0.0104765	14.699	0.0186065	2.872	0.00101279	2.707	-0.00011297
1.443	-0.00458853	1.443	0.0113993	1.443	-0.0015363	1.443	-0.000803971		14.735	0.0104995	14.701	0.0185745	2.874	0.0010158	2.709	-0.000111532
1.444	-0.00458764	1.444	0.0114255	1.444	-0.00153035	1.444	-0.000810086		14.737	0.0105038	14.702	0.0185489	2.876	0.00101846	2.71	-0.000108328
1.445	-0.00458737	1.444	0.0114064	1.444	-0.00151235	1.445	-0.000817614		14.739	0.0105025	14.704	0.0185229	2.877	0.0010174	2.712	-0.000105239
1.445	-0.00459711	1.445	0.0113762	1.445	-0.00150102	1.445	-0.000812178		14.74	0.0104869	14.705	0.018496	2.879	0.00101409	2.713	-0.000109302
1.446	-0.00460756	1.446	0.011375	1.446	-0.0014972	1.446	-0.000810183		14.742	0.0104875	14.707	0.0184699	2.881	0.00100969	2.715	-0.000116071
1.447	-0.00461866	1.447	0.0113879	1.447	-0.00149493	1.447	-0.000820251		14.743	0.010484	14.708	0.0184434	2.882	0.00100713	2.717	-0.000120136
1.448	-0.0046244	1.448	0.0114219	1.448	-0.00148342	1.448	-0.000822829		14.745	0.0104669	14.71	0.0184142	2.884	0.00100813	2.718	-0.000118844
1.449	-0.00462367	1.449	0.0114325	1.449	-0.00146723	1.449	-0.000815751		14.746	0.0104561	14.711	0.0183878	2.886	0.00101153	2.72	-0.000115008
1.45	-0.00462377	1.449	0.0114248	1.449	-0.00144613	1.45	-0.000816795		14.748	0.0104574	14.713	0.0183619	2.887	0.00101522	2.721	-0.000115932
1.45	-0.00461465	1.45	0.0114271	1.45	-0.00144445	1.45	-0.000820534		14.75	0.0104821	14.715	0.0183281	2.889	0.00101569	2.723	-0.000117057
1.451	-0.00461507	1.451	0.0114396	1.451	-0.00145036	1.451	-0.000832122		14.751	0.0104917	14.716	0.0183045	2.891	0.00101475	2.724	-0.000114491
1.452	-0.00463021	1.452	0.0114664	1.452	-0.00144898	1.452	-0.00083898		14.753	0.0105078	14.718	0.0182675	2.892	0.00102153	2.726	-0.000112148
1.453	-0.0046397	1.453	0.011463	1.453	-0.00144743	1.453	-0.00084052		14.754	0.0104992	14.719	0.0182349	2.894	0.00102607	2.728	-0.000114153
1.454	-0.00464013	1.454	0.0114594	1.454	-0.00144023	1.454	-0.000843937		14.756	0.0104911	14.721	0.0182178	2.896	0.00102433	2.729	-0.000119035
1.455	-0.00464677	1.454	0.0114587	1.454	-0.00144093	1.455	-0.000853244		14.758	0.0104926	14.722	0.018187	2.897	0.0010264	2.731	-0.000120511
1.455	-0.00464428	1.455	0.01148	1.455	-0.00143856	1.455	-0.000862985		14.759	0.0105183	14.724	0.018154	2.899	0.0010214	2.732	-0.000118959
1.456	-0.00464243	1.456	0.0115088	1.456	-0.00143066	1.456	-0.000870895		14.761	0.0105099	14.725	0.0181228	2.901	0.00101545	2.734	-0.000119574
1.457	-0.00465715	1.457	0.011542	1.457	-0.00144551	1.457	-0.000881452		14.762	0.0104944	14.727	0.0180917	2.902	0.00100639	2.735	-0.00012371
1.458	-0.0046601	1.458	0.0115392	1.458	-0.00143033	1.458	-0.000885127		14.764	0.0104931	14.729	0.0180661	2.904	0.00100765	2.737	-0.000123648
1.459	-0.00465907	1.459	0.0115536	1.459	-0.00141941	1.459	-0.00088172		14.765	0.0104961	14.73	0.0180362	2.906	0.00100766	2.738	-0.000122415
1.46	-0.00467213	1.459	0.0115697	1.459	-0.00140007	1.459	-0.000881644		14.767	0.0104931	14.732	0.0180053	2.907	0.00100897	2.74	-0.000128441
1.46	-0.00468796	1.46	0.0115661	1.46	-0.00139736	1.46	-0.0008911		14.769	0.0104967	14.733	0.0179807	2.909	0.00101202	2.742	-0.000138783
1.461	-0.00469747	1.461	0.0115825	1.461	-0.00138861	1.461	-0.000891042		14.77	0.0104786	14.735	0.0179521	2.911	0.00101384	2.743	-0.000141699
1.462	-0.00469853	1.462	0.0115863	1.462	-0.00136566	1.462	-0.000895312		14.772	0.0104772	14.736	0.0179208	2.912	0.00100854	2.745	-0.000143949
1.463	-0.00469371	1.463	0.0115698	1.463	-0.00134758	1.463	-0.000902189		14.773	0.0104853	14.738	0.0178927	2.914	0.00100423	2.746	-0.000148398
1.464	-0.00470106	1.464	0.0115446	1.464	-0.00135744	1.464	-0.000899555		14.775	0.0104777	14.739	0.0178696	2.916	0.00100452	2.748	-0.000154376
1.465	-0.00468992	1.464	0.0115407	1.464	-0.00135172	1.464	-0.000897604		14.776	0.0104911	14.741	0.0178482	2.917	0.00100004	2.749	-0.000164939
1.465	-0.00467358	1.465	0.0115676	1.465	-0.00133663	1.465	-0.000889121		14.778	0.0104857	14.743	0.0178182	2.919	0.000994691	2.751	-0.000170721
1.466	-0.00467601	1.466	0.0115598	1.466	-0.00133354	1.466	-0.000882512		14.78	0.0104857	14.744	0.0177942	2.92	0.000995809	2.753	-0.000170896
1.467	-0.00468246	1.467	0.0115402	1.467	-0.00133236	1.467	-0.000877007		14.781	0.0104747	14.746	0.0177691	2.922	0.00098464	2.754	-0.000174284
1.468	-0.00468492	1.468	0.0115281	1.468	-0.0013396	1.468	-0.000866667		14.783	0.0104778	14.747	0.0177466	2.924	0.000979861	2.756	-0.000176358
1.469	-0.00468404	1.468	0.0115201	1.469	-0.00132325	1.469	-0.00085679		14.784	0.0104822	14.749	0.0177265	2.925	0.000981263	2.757	-0.000171276
1.47	-0.0046731	1.469	0.0115318	1.469	-0.00131733	1.469	-0.000849117		14.786	0.010469	14.75	0.0177057	2.927	0.000971198	2.759	-0.000173211
1.47	-0.00465449	1.47	0.011538	1.47	-0.0013164	1.47	-0.00084904		14.788	0.0104642	14.752	0.0176996	2.929	0.000965577	2.76	-0.000171797
1.471	-0.00463874	1.471	0.0115258	1.471	-0.00130141	1.471	-0.00085744		14.789	0.01044	14.753	0.017676	2.93	0.000973169	2.762	-0.000171833
1.472	-0.00461852	1.472	0.0115125	1.472	-0.00128112	1.472	-0.000862342		14.791	0.0104515	14.755	0.017657	2.932	0.000973687	2.763	-0.00017683
1.473	-0.00460043	1.473	0.0115187	1.473	-0.0012519	1.473	-0.000868341		14.792	0.0104504	14.757	0.0176312	2.934	0.000973543	2.765	-0.000176069
1.474	-0.00458206	1.473	0.0115533	1.474	-0.00123815	1.474	-0.000876507		14.794	0.0104493	14.758	0.0176	2.935	0.000969869	2.767	-0.000173804
1.474	-0.0045656	1.474	0.0115587	1.474	-0.00123493	1.474	-0.000882107		14.795	0.0104358	14.76	0.0175742	2.937	0.000972354	2.768	-0.000178572
1.475	-0.00455006	1.475	0.0115501	1.475	-0.00122874	1.475	-0.000887618		14.797	0.0104327	14.761	0.0175567	2.939	0.000968346	2.77	-0.000187276
1.476	-0.00453838	1.476	0.0115609	1.476	-0.00120255	1.476	-0.000886344		14.799	0.010436	14.763	0.0175431	2.94	0.000959938	2.771	-0.000194173
1.477	-0.00454069	1.477	0.0115603	1.477	-0.00117919	1.477	-0.000880208		14.8	0.0104214	14.764	0.0175211	2.942	0.00095631	2.773	-0.000199863
1.478	-0.00454002	1.478	0.0115268	1.478	-0.00116707	1.478	-0.000883365		14.802	0.0104009	14.766	0.0175055	2.944	0.000957631	2.774	-0.000196541
1.479	-0.0045193	1.478	0.0114867	1.479	-0.00114556	1.479	-0.000895363		14.803	0.0103935	14.768	0.0174867	2.945	0.000958753	2.776	-0.000191679
1.479	-0.00448987	1.479	0.0114551	1.479	-0.00112032	1.479	-0.000895664		14.805	0.0103929	14.769	0.0174706	2.947	0.000945459	2.778	-0.000195779
1.48	-0.00448378	1.48	0.0114774	1.48	-0.00110671	1.48	-0.000892387		14.806	0.0104048	14.771	0.017446	2.949	0.000944697	2.779	-0.000198142
1.481	-0.00449053	1.481	0.0115374	1.481	-0.00110147	1.481	-0.000892189		14.808	0.0103976	14.772	0.0174207	2.95	0.000945226	2.781	-0.000198301
1.482	-0.00448286	1.482	0.011513	1.482	-0.0011063	1.482	-0.000899381		14.81	0.0104067	14.774	0.017407	2.952	0.000943615	2.782	-0.000194739
1.483	-0.00446017	1.483	0.011482	1.483	-0.00108261	1.483	-0.000903116		14.811	0.010403	14.775	0.0174119	2.954	0.000938936	2.784	-0.00019299
1.484	-0.00445149	1.483	0.011482	1.484	-0.00106727	1.484	-0.000900649		14.813	0.0104057	14.777	0.017395	2.955	0.000934538	2.785	-0.000193095
1.484	-0.00443724	1.484	0.0114902	1.484	-0.00104557	1.484	-0.000898443		14.814	0.0104195	14.778	0.0173806	2.957	0.000932305	2.787	-0.000199437
1.485	-0.00443803	1.485	0.0114754	1.485	-0.00104101	1.485	-0.000897013		14.816	0.0104265	14.78	0.0173699	2.959	0.000929227	2.788	-0.000199939
1.486	-0.00445214	1.486	0.0114777	1.486	-0.00104774	1.486	-0.00089215		14.817	0.010423	14.782	0.0173532	2.96	0.000931006	2.79	-0.000202508
1.487	-0.00444815	1.487	0.0114961	1.487	-0.00105714	1.487	-0.000895358		14.819	0.0104159	14.783	0.0173392	2.962	0.000934504	2.792	-0.00020125
1.488	-0.0044452	1.488	0.0114817	1.488	-0.00105512	1.488	-0.000902706		14.821	0.0104138	14.785	0.0173221	2.964	0.000934385	2.793	-0.000196209
1.489	-0.00443348	1.488	0.0114931	1.489	-0.0010616	1.489	-0.000901842		14.822	0.0104334	14.786	0.0173077	2.965	0.000935074	2.795	-0.000185113
1.489	-0.00441792	1.489	0.0114659	1.489	-0.00106381	1.489	-0.000897433		14.824	0.0104542	14.788	0.0173007	2.967	0.000934711	2.796	-0.000181993
1.49	-0.00442757	1.49	0.0114289	1.49	-0.001058	1.49	-0.000895029		14.825	0.0104604	14.789	0.0172815	2.969	0.000935482	2.798	-0.000184279
1.491	-0.00444878	1.491	0.0114023	1.491	-0.00107082	1.491	-0.000898327		14.827	0.0104445	14.791	0.0172713	2.97	0.000928764	2.799	-0.00018134
1.492	-0.00445392	1.492	0.0113874	1.492	-0.00108205	1.492	-0.000901485		14.829	0.0104429	14.792	0.0172575	2.972	0.000920209	2.801	-0.000180912
1.493	-0.00444693	1.493	0.0113974	1.493	-0.00107745	1.493	-0.000901086		14.83	0.0104549	14.794	0.0172368	2.974	0.000915821	2.803	-0.000179835
1.494	-0.00442558	1.493	0.0113885	1.494	-0.00107049	1.494	-0.000901707		14.832	0.010462	14.796	0.0172208	2.975	0.000916131	2.804	-0.0001819
1.494	-0.00441227	1.494	0.0114057	1.494	-0.00107028	1.494	-0.000908948		14.833	0.0104653	14.797	0.0172075	2.977	0.000915488	2.806	-0.000179198
1.495	-0.00441681	1.495	0.0114028	1.495	-0.00107232	1.495	-0.000916032		14.835	0.0104675	14.799	0.0171902	2.978	0.000916664	2.807	-0.000176843
1.496	-0.00440841	1.496	0.0113955	1.496	-0.00106756	1.496	-0.000913698		14.836	0.0104635	14.8	0.0171812	2.98	0.000917306	2.809	-0.000177703
1.497	-0.00439946	1.497	0.0113813	1.497	-0.00106717	1.497	-0.000899919		14.838	0.010438	14.802	0.0171775	2.982	0.000927194	2.81	-0.000180627
1.498	-0.00439241	1.498	0.0113461	1.498	-0.00106804	1.498	-0.000884019		14.84	0.0104528	14.803	0.017173	2.983	0.000930653	2.812	-0.000179208
1.499	-0.00437407	1.498	0.0113165	1.499	-0.00105447	1.499	-0.000877017		14.841	0.0104651	14.805	0.0171719	2.985	0.000933518	2.813	-0.00017372
1.499	-0.0043714	1.499	0.011328	1.499	-0.00106236	1.499	-0.000872414		14.843	0.0104838	14.806	0.0171607	2.987	0.000941217	2.815	-0.000175367
1.5	-0.00437277	1.5	0.011354	1.5	-0.00107775	1.5	-0.000872524		14.844	0.010485	14.808	0.0171556	2.988	0.000941736	2.817	-0.00017776
1.501	-0.00436387	1.501	0.0113202	1.501	-0.00108508	1.501	-0.000879766		14.846	0.0105073	14.81	0.0171465	2.99	0.000937402	2.818	-0.000173129
1.502	-0.00435778	1.502	0.0112796	1.502	-0.00108482	1.502	-0.000881833		14.847	0.0105039	14.811	0.0171218	2.992	0.000935631	2.82	-0.000170259
1.503	-0.00435732	1.503	0.0112674	1.503	-0.00109221	1.503	-0.000885656		14.849	0.0105215	14.813	0.0171121	2.993	0.000931795	2.821	-0.000175391
1.504	-0.00436304	1.503	0.0112384	1.504	-0.00110318	1.504	-0.00088949		14.851	0.0105335	14.814	0.0171149	2.995	0.000938014	2.823	-0.000179071
1.504	-0.00436033	1.504	0.0112595	1.504	-0.00111121	1.504	-0.000887113		14.852	0.010556	14.816	0.0171028	2.997	0.000939749	2.824	-0.000169811
1.505	-0.00435814	1.505	0.0112669	1.505	-0.00110327	1.505	-0.000883986		14.854	0.0105658	14.817	0.0170958	2.998	0.000942739	2.826	-0.00016568
1.506	-0.00437474	1.506	0.0112741	1.506	-0.00109478	1.506	-0.000879205		14.855	0.0105628	14.819	0.0170844	3	0.000952428	2.828	-0.000155212
1.507	-0.00439272	1.507	0.0112609	1.507	-0.00109183	1.507	-0.000880147		14.857	0.010573	14.82	0.0170758	3.002	0.000959372	2.829	-0.000158298
1.508	-0.00438178	1.508	0.0112573	1.508	-0.00108653	1.508	-0.000886472		14.859	0.0105751	14.822	0.017063	3.003	0.000961096	2.831	-0.000161262
1.509	-0.00436832	1.508	0.0112716	1.509	-0.00108055	1.509	-0.000892289		14.86	0.0105641	14.824	0.0170565	3.005	0.000969874	2.832	-0.000162869
1.509	-0.00436381	1.509	0.0112763	1.509	-0.00107559	1.509	-0.000895779		14.862	0.0105765	14.825	0.0170433	3.007	0.000968482	2.834	-0.00015504
1.51	-0.00437441	1.51	0.0113059	1.51	-0.00109451	1.51	-0.00090023		14.863	0.0105699	14.827	0.0170355	3.008	0.000962039	2.835	-0.000158981
1.511	-0.0043909	1.511	0.0112937	1.511	-0.00111592	1.511	-0.000893815		14.865	0.0105815	14.828	0.0170319	3.01	0.000967861	2.837	-0.000156274
1.512	-0.00442105	1.512	0.0112836	1.512	-0.00112981	1.512	-0.000880787		14.866	0.0105932	14.83	0.0170167	3.012	0.000970794	2.838	-0.000155126
1.513	-0.00444133	1.513	0.0112835	1.513	-0.00113434	1.513	-0.000875764		14.868	0.0106158	14.831	0.017004	3.013	0.000963303	2.84	-0.000162541
1.514	-0.00445062	1.513	0.0112805	1.514	-0.00113753	1.514	-0.00087039		14.87	0.0106104	14.833	0.0170008	3.015	0.000960051	2.842	-0.000159473
1.514	-0.00447186	1.514	0.0112658	1.514	-0.00114712	1.514	-0.000861156		14.871	0.0106149	14.835	0.0169904	3.017	0.000959913	2.843	-0.000151817
1.515	-0.00449176	1.515	0.0112805	1.515	-0.00114245	1.515	-0.000855057		14.873	0.0106303	14.836	0.0169855	3.018	0.000960525	2.845	-0.000151717
1.516	-0.00450083	1.516	0.0113007	1.516	-0.00114167	1.516	-0.00084641		14.874	0.0106565	14.838	0.0169729	3.02	0.000953437	2.846	-0.000149282
1.517	-0.00450821	1.517	0.0113125	1.517	-0.00114067	1.517	-0.000833909		14.876	0.0106763	14.839	0.0169684	3.022	0.000948777	2.848	-0.000149708
1.518	-0.00451515	1.518	0.0113204	1.518	-0.00116049	1.518	-0.000836407		14.877	0.010695	14.841	0.016956	3.023	0.000943594	2.849	-0.000157728
1.519	-0.00452428	1.518	0.0113587	1.519	-0.00117699	1.519	-0.000845032		14.879	0.0107408	14.842	0.0169417	3.025	0.000940767	2.851	-0.00015633
1.519	-0.00453183	1.519	0.0113764	1.519	-0.00117687	1.519	-0.000843485		14.881	0.010792	14.844	0.0169382	3.027	0.000937382	2.853	-0.000159136
1.52	-0.00453737	1.52	0.0113721	1.52	-0.00119738	1.52	-0.000838847		14.882	0.0108019	14.845	0.0169297	3.028	0.000935551	2.854	-0.000164506
1.521	-0.00453999	1.521	0.0114028	1.521	-0.00122182	1.521	-0.000843242		14.884	0.0108228	14.847	0.0169275	3.03	0.000939931	2.856	-0.000165243
1.522	-0.00454821	1.522	0.0114168	1.522	-0.00122326	1.522	-0.000848015		14.885	0.0108302	14.849	0.0169229	3.032	0.000941572	2.857	-0.000163052
1.523	-0.00457636	1.523	0.0114015	1.523	-0.00123424	1.523	-0.000848582		14.887	0.0108464	14.85	0.0169196	3.033	0.000944452	2.859	-0.000158561
1.524	-0.00460563	1.523	0.0113944	1.524	-0.00121879	1.524	-0.000851297		14.889	0.0108526	14.852	0.016909	3.035	0.000948069	2.86	-0.000161364
1.524	-0.00462556	1.524	0.0114051	1.524	-0.00124637	1.524	-0.000848052		14.89	0.0108565	14.853	0.0168891	3.037	0.000947126	2.862	-0.000166759
1.525	-0.00463405	1.525	0.0114222	1.525	-0.00125399	1.525	-0.00084898		14.892	0.0108608	14.855	0.0168898	3.038	0.000945074	2.863	-0.000168162
1.526	-0.00465241	1.526	0.0114295	1.526	-0.00126776	1.526	-0.000846423		14.893	0.0108379	14.856	0.016888	3.04	0.000946238	2.865	-0.000166243
1.527	-0.0046522	1.527	0.0114205	1.527	-0.00127698	1.527	-0.000848195		14.895	0.0108286	14.858	0.0168786	3.041	0.000948085	2.867	-0.000167644
1.528	-0.00462254	1.528	0.0114202	1.528	-0.00126768	1.528	-0.000847834		14.896	0.0108435	14.859	0.0168733	3.043	0.000948828	2.868	-0.000167773
1.529	-0.00461226	1.528	0.0114307	1.529	-0.00127689	1.529	-0.000842111		14.898	0.0108579	14.861	0.0168644	3.045	0.000948786	2.87	-0.000162859
1.529	-0.00459649	1.529	0.011475	1.529	-0.00128664	1.529	-0.000846383		14.9	0.0108603	14.863	0.0168574	3.046	0.000945897	2.871	-0.000157689
1.53	-0.00458148	1.53	0.0114697	1.53	-0.00127656	1.53	-0.000847478		14.901	0.0108706	14.864	0.0168525	3.048	0.000945621	2.873	-0.000157277
1.531	-0.00458265	1.531	0.0114629	1.531	-0.00127792	1.531	-0.000850912		14.903	0.0108749	14.866	0.0168464	3.05	0.000946781	2.874	-0.000158045
1.532	-0.00457544	1.532	0.0114854	1.532	-0.00128715	1.532	-0.000863238		14.904	0.0108942	14.867	0.0168527	3.051	0.000953008	2.876	-0.00015233
1.533	-0.00455128	1.533	0.0115228	1.533	-0.00128392	1.533	-0.000871187		14.906	0.0109304	14.869	0.0168504	3.053	0.000963134	2.878	-0.000154024
1.534	-0.00454571	1.533	0.0115304	1.534	-0.00129626	1.534	-0.000876205		14.907	0.0109376	14.87	0.0168445	3.055	0.000970422	2.879	-0.000149862
1.534	-0.00456206	1.534	0.0115041	1.534	-0.00130083	1.534	-0.000871642		14.909	0.0109358	14.872	0.0168506	3.056	0.000971879	2.881	-0.000144876
1.535	-0.00457106	1.535	0.0114928	1.535	-0.00130532	1.535	-0.00086227		14.911	0.0109364	14.873	0.0168534	3.058	0.000965867	2.882	-0.000138456
1.536	-0.00458645	1.536	0.0114772	1.536	-0.00130482	1.536	-0.000857461		14.912	0.0109566	14.875	0.0168558	3.06	0.000957706	2.884	-0.000129687
1.537	-0.00458473	1.537	0.0114643	1.537	-0.00131829	1.537	-0.000852421		14.914	0.0109691	14.877	0.0168595	3.061	0.000952351	2.885	-0.000123396
1.538	-0.00459434	1.538	0.0114651	1.538	-0.00133336	1.538	-0.000841463		14.915	0.0109837	14.878	0.0168673	3.063	0.000946248	2.887	-0.000121854
1.539	-0.00460512	1.538	0.011463	1.539	-0.00133186	1.539	-0.000829036		14.917	0.0110286	14.88	0.0168655	3.065	0.00093816	2.888	-0.000120965
1.539	-0.00459926	1.539	0.0114752	1.539	-0.0013272	1.539	-0.000821039		14.918	0.0110334	14.881	0.0168639	3.066	0.000936759	2.89	-0.000113187
1.54	-0.00459632	1.54	0.0114693	1.54	-0.00132234	1.54	-0.000810542		14.92	0.0110501	14.883	0.016868	3.068	0.000938573	2.892	-0.000116022
1.541	-0.00460423	1.541	0.0114582	1.541	-0.00130953	1.541	-0.000797503		14.922	0.0110511	14.884	0.0168699	3.07	0.000932924	2.893	-0.000122525
1.542	-0.0046104	1.542	0.011433	1.542	-0.00129625	1.542	-0.000791148		14.923	0.0110479	14.886	0.0168704	3.071	0.000933999	2.895	-0.000119826
1.543	-0.00461793	1.543	0.0114886	1.543	-0.00129127	1.543	-0.000779945		14.925	0.0110558	14.887	0.0168866	3.073	0.000945144	2.896	-0.000117606
1.544	-0.00461275	1.543	0.0115284	1.544	-0.00128418	1.544	-0.000774949		14.926	0.0110846	14.889	0.0169053	3.075	0.000952085	2.898	-0.000109788
1.544	-0.00460551	1.544	0.0115149	1.544	-0.00128648	1.544	-0.000782899		14.928	0.0111079	14.891	0.0169201	3.076	0.000954559	2.899	-0.000102856
1.545	-0.0045907	1.545	0.0115439	1.545	-0.0012881	1.545	-0.000787919		14.93	0.0111222	14.892	0.0169242	3.078	0.000952074	2.901	-9.50977e-05
1.546	-0.00458087	1.546	0.0115226	1.546	-0.0012806	1.546	-0.000781025		14.931	0.0111124	14.894	0.0169367	3.08	0.000953317	2.903	-9.85341e-05
1.547	-0.00458404	1.547	0.0115232	1.547	-0.0012777	1.547	-0.000782458		14.933	0.0111445	14.895	0.0169461	3.081	0.000957061	2.904	-9.31499e-05
1.548	-0.00458055	1.548	0.0115179	1.548	-0.00128376	1.548	-0.000796978		14.934	0.011155	14.897	0.0169577	3.083	0.000956103	2.906	-8.85681e-05
1.549	-0.00457751	1.548	0.0115063	1.549	-0.00128633	1.549	-0.000801298		14.936	0.011156	14.898	0.0169599	3.085	0.000948998	2.907	-8.15719e-05
1.549	-0.00458991	1.549	0.0115004	1.549	-0.00128599	1.549	-0.000798903		14.937	0.0111618	14.9	0.0169667	3.086	0.000938162	2.909	-7.71839e-05
1.55	-0.00460428	1.55	0.0115035	1.55	-0.00129139	1.55	-0.000806685		14.939	0.0112015	14.902	0.0169709	3.088	0.000931576	2.91	-7.5369e-05
1.551	-0.0046022	1.551	0.0115185	1.551	-0.00128375	1.551	-0.000819771		14.941	0.0112281	14.903	0.0169827	3.09	0.000938475	2.912	-8.04267e-05
1.552	-0.00460002	1.552	0.0115093	1.552	-0.00128372	1.552	-0.000830169		14.942	0.0112429	14.905	0.0169955	3.091	0.000948885	2.913	-8.10115e-05
1.553	-0.00459519	1.553	0.0115125	1.553	-0.00127145	1.553	-0.000832316		14.944	0.0112533	14.906	0.0170055	3.093	0.000947964	2.915	-8.00076e-05
1.554	-0.00457634	1.553	0.0115074	1.554	-0.00125832	1.554	-0.000836476		14.945	0.0112628	14.908	0.0170225	3.095	0.000944402	2.917	-8.13731e-05
1.554	-0.00455148	1.554	0.0115002	1.554	-0.00126485	1.554	-0.000831448		14.947	0.0112695	14.909	0.0170297	3.096	0.000946621	2.918	-7.6251e-05
1.555	-0.00454201	1.555	0.0114907	1.555	-0.00126559	1.555	-0.000840936		14.948	0.0112678	14.911	0.0170322	3.098	0.000947598	2.92	-7.36127e-05
1.556	-0.00454653	1.556	0.0114855	1.556	-0.00127596	1.556	-0.000865466		14.95	0.011282	14.912	0.0170422	3.1	0.000946896	2.921	-7.70047e-05
1.557	-0.00454223	1.557	0.0114375	1.557	-0.00127368	1.557	-0.000874953		14.952	0.0112731	14.914	0.0170522	3.101	0.000945995	2.923	-7.49078e-05
1.558	-0.00453725	1.558	0.0113893	1.558	-0.00126668	1.558	-0.000882765		14.953	0.0112836	14.916	0.0170688	3.103	0.00095113	2.924	-7.50525e-05
1.559	-0.00454295	1.558	0.0113747	1.559	-0.00126373	1.559	-0.000899476		14.955	0.011282	14.917	0.0170778	3.104	0.000953687	2.926	-7.96073e-05
1.559	-0.00454165	1.559	0.0113669	1.559	-0.00126537	1.559	-0.000904643		14.956	0.0112716	14.919	0.0170892	3.106	0.000957423	2.928	-7.18945e-05
1.56	-0.00452524	1.56	0.0113268	1.56	-0.00126831	1.56	-0.000902651		14.958	0.0112551	14.92	0.0171032	3.108	0.000957971	2.929	-6.66987e-05
1.561	-0.00451788	1.561	0.0113178	1.561	-0.00126645	1.561	-0.000900073		14.96	0.0112429	14.922	0.0171132	3.109	0.000958145	2.931	-6.69169e-05
1.562	-0.00452432	1.562	0.0113463	1.562	-0.0012543	1.562	-0.000895415		14.961	0.0112483	14.923	0.017122	3.111	0.000962295	2.932	-6.67782e-05
1.563	-0.00452448	1.563	0.0113483	1.563	-0.00124674	1.563	-0.000885501		14.963	0.011236	14.925	0.0171247	3.113	0.000965146	2.934	-6.93214e-05
1.564	-0.00450793	1.563	0.0112964	1.564	-0.00125668	1.564	-0.000875854		14.964	0.0112449	14.926	0.0171295	3.114	0.000964211	2.935	-7.39426e-05
1.564	-0.00448723	1.564	0.0112618	1.564	-0.00126259	1.564	-0.000877427		14.966	0.0112319	14.928	0.0171432	3.116	0.00096514	2.937	-7.59102e-05
1.565	-0.00448915	1.565	0.0112802	1.565	-0.00126153	1.565	-0.000883069		14.967	0.0112312	14.93	0.0171533	3.118	0.000965663	2.938	-7.80719e-05
1.566	-0.00450721	1.566	0.0112883	1.566	-0.00124416	1.566	-0.00087905		14.969	0.011252	14.931	0.0171636	3.119	0.000969979	2.94	-7.29883e-05
1.567	-0.00450804	1.567	0.01129	1.567	-0.00123466	1.567	-0.00087528		14.971	0.0112618	14.933	0.0171726	3.121	0.000969846	2.942	-6.80519e-05
1.568	-0.00449654	1.568	0.0112837	1.568	-0.00121476	1.568	-0.000876174		14.972	0.0112776	14.934	0.0171787	3.123	0.000961912	2.943	-5.6616e-05
1.569	-0.00449889	1.568	0.0113124	1.569	-0.00119203	1.569	-0.000874204		14.974	0.0112919	14.936	0.0171873	3.124	0.000959166	2.945	-5.54846e-05
1.569	-0.00451706	1.569	0.0113152	1.569	-0.00119054	1.569	-0.000876571		14.975	0.0113233	14.937	0.0172043	3.126	0.000956142	2.946	-5.29259e-05
1.57	-0.0045329	1.57	0.0113086	1.57	-0.0011792	1.57	-0.000885769		14.977	0.0113494	14.939	0.01722	3.128	0.00095192	2.948	-5.32827e-05
1.571	-0.00455203	1.571	0.0113007	1.571	-0.00115039	1.571	-0.000888467		14.978	0.0113555	14.94	0.0172285	3.129	0.000954599	2.949	-5.34749e-05
1.572	-0.00457458	1.572	0.011307	1.572	-0.00114749	1.572	-0.000891797		14.98	0.011358	14.942	0.0172399	3.131	0.000955235	2.951	-6.56505e-05
1.573	-0.00458247	1.573	0.0113258	1.573	-0.00116031	1.573	-0.000896073		14.982	0.0113676	14.944	0.0172534	3.133	0.000951407	2.953	-7.29323e-05
1.574	-0.00458708	1.573	0.0113037	1.573	-0.00115098	1.574	-0.000889239		14.983	0.0113853	14.945	0.0172611	3.134	0.000947985	2.954	-7.26819e-05
1.574	-0.00458728	1.574	0.0113054	1.574	-0.00115362	1.574	-0.000884762		14.985	0.0113829	14.947	0.0172693	3.136	0.00094445	2.956	-7.30889e-05
1.575	-0.00457361	1.575	0.0113328	1.575	-0.00114464	1.575	-0.000884681		14.986	0.0113784	14.948	0.0172918	3.138	0.00094126	2.957	-7.70999e-05
1.576	-0.0045624	1.576	0.0113509	1.576	-0.00113292	1.576	-0.000886171		14.988	0.0113774	14.95	0.017315	3.139	0.000939521	2.959	-8.00161e-05
1.577	-0.00455499	1.577	0.0113328	1.577	-0.0011428	1.577	-0.00088503		14.989	0.0113737	14.951	0.0173341	3.141	0.000942202	2.96	-8.29113e-05
1.578	-0.0045434	1.578	0.0113241	1.578	-0.00114745	1.578	-0.000878772		14.991	0.011375	14.953	0.0173514	3.143	0.000946616	2.962	-9.48741e-05
1.579	-0.00454439	1.578	0.0113215	1.578	-0.00113735	1.579	-0.000875669		14.993	0.0113831	14.954	0.0173655	3.144	0.000949129	2.963	-0.000106247
1.579	-0.00452522	1.579	0.0113147	1.579	-0.00114265	1.579	-0.000884967		14.994	0.0113893	14.956	0.0173773	3.146	0.000955669	2.965	-0.000108311
1.58	-0.00452946	1.58	0.0113038	1.58	-0.00115047	1.58	-0.000902817		14.996	0.0113923	14.958	0.0173989	3.148	0.000959065	2.967	-0.000110897
1.581	-0.00454973	1.581	0.0112805	1.581	-0.00115421	1.581	-0.000921503		14.997	0.0113862	14.959	0.0174252	3.149	0.000952448	2.968	-0.000115361
1.582	-0.00455696	1.582	0.0112732	1.582	-0.00116157	1.582	-0.000943848		14.999	0.0113953	14.961	0.0174463	3.151	0.000952421	2.97	-0.000117863
1.583	-0.00453808	1.583	0.0112644	1.583	-0.00118214	1.583	-0.000957254		15.001	0.0113983	14.962	0.0174686	3.153	0.000953306	2.971	-0.000111945
1.584	-0.00451651	1.583	0.011253	1.583	-0.00118528	1.584	-0.000959045		15.002	0.0114259	14.964	0.0174869	3.154	0.000946481	2.973	-0.000106626
1.584	-0.00450533	1.584	0.0111872	1.584	-0.00118632	1.584	-0.000968233		15.004	0.0114243	14.965	0.0174963	3.156	0.000940545	2.974	-0.000105122
1.585	-0.00450777	1.585	0.0111467	1.585	-0.00119833	1.585	-0.000970936		15.005	0.0114236	14.967	0.0175103	3.158	0.000935522	2.976	-0.000105958
1.586	-0.00451807	1.586	0.0111441	1.586	-0.00120481	1.586	-0.000958725		15.007	0.0114324	14.969	0.0175342	3.159	0.000932534	2.978	-0.000105553
1.587	-0.00453315	1.587	0.0111023	1.587	-0.00121226	1.587	-0.000946952		15.008	0.0114294	14.97	0.0175589	3.161	0.000936549	2.979	-0.000108005
1.588	-0.00454083	1.588	0.011085	1.588	-0.00121032	1.588	-0.000947156		15.01	0.0114136	14.972	0.0175846	3.163	0.000937613	2.981	-0.000110051
1.589	-0.00454551	1.588	0.0110695	1.588	-0.00120812	1.589	-0.000942182		15.012	0.0113958	14.973	0.0176098	3.164	0.0009321	2.982	-0.000109344
1.589	-0.00456309	1.589	0.0110423	1.589	-0.00121336	1.589	-0.000926719		15.013	0.0113876	14.975	0.0176311	3.166	0.000926305	2.984	-0.000116058
1.59	-0.00458473	1.59	0.0110156	1.59	-0.00120712	1.59	-0.000918016		15.015	0.0113971	14.976	0.0176523	3.167	0.000925369	2.985	-0.000123633
1.591	-0.00456755	1.591	0.0109996	1.591	-0.00120766	1.591	-0.00091758		15.016	0.0114228	14.978	0.0176734	3.169	0.00092992	2.987	-0.000131765
1.592	-0.00454509	1.592	0.0109882	1.592	-0.00120409	1.592	-0.000906512		15.018	0.0114326	14.979	0.0176948	3.171	0.000930603	2.988	-0.00013229
1.593	-0.00454971	1.593	0.0109812	1.593	-0.00121465	1.593	-0.000888516		15.019	0.0114207	14.981	0.0177224	3.172	0.000920805	2.99	-0.000137366
1.594	-0.00456771	1.593	0.0109682	1.593	-0.00119741	1.594	-0.000867737		15.021	0.0114333	14.983	0.0177464	3.174	0.000912135	2.992	-0.000135679
1.594	-0.00458728	1.594	0.0109653	1.594	-0.00118815	1.594	-0.000862993		15.023	0.011429	14.984	0.0177688	3.176	0.000905672	2.993	-0.000138216
1.595	-0.0046149	1.595	0.010942	1.595	-0.00119521	1.595	-0.000865373		15.024	0.0114312	14.986	0.0177894	3.177	0.000905808	2.995	-0.000127573
1.596	-0.00464109	1.596	0.0109467	1.596	-0.00119086	1.596	-0.000869677		15.026	0.011447	14.987	0.0178151	3.179	0.000900256	2.996	-0.000124348
1.597	-0.00467213	1.597	0.0109597	1.597	-0.0011833	1.597	-0.000863155		15.027	0.0114684	14.989	0.0178469	3.181	0.000895571	2.998	-0.000130351
1.598	-0.00467766	1.598	0.0109712	1.598	-0.0011712	1.598	-0.000845349		15.029	0.0114506	14.99	0.0178765	3.182	0.000896853	2.999	-0.000129083
1.599	-0.00466945	1.598	0.0109534	1.598	-0.00117597	1.599	-0.000837657		15.031	0.0114847	14.992	0.0179035	3.184	0.00089292	3.001	-0.000138054
1.599	-0.00468068	1.599	0.0109492	1.599	-0.00118078	1.599	-0.000835878		15.032	0.0115029	14.993	0.0179308	3.186	0.00089215	3.003	-0.000138366
1.6	-0.00468374	1.6	0.0109359	1.6	-0.00117791	1.6	-0.000835739		15.034	0.0115144	14.995	0.0179627	3.187	0.000890288	3.004	-0.000136666
1.601	-0.00469485	1.601	0.0109061	1.601	-0.00118512	1.601	-0.000843221		15.035	0.0115465	14.997	0.0179939	3.189	0.000890493	3.006	-0.000138034
1.602	-0.00470655	1.602	0.0108975	1.602	-0.00117374	1.602	-0.000851261		15.037	0.0115787	14.998	0.0180274	3.191	0.000895849	3.007	-0.000142896
1.603	-0.00471448	1.603	0.0108777	1.603	-0.00116785	1.603	-0.000856621		15.038	0.0115865	15	0.0180614	3.192	0.00089938	3.009	-0.000140943
1.604	-0.00471359	1.603	0.0108576	1.603	-0.0011722	1.604	-0.000862733		15.04	0.0115891	15.001	0.0180962	3.194	0.000900522	3.01	-0.000141513
1.604	-0.00471641	1.604	0.010831	1.604	-0.00119144	1.604	-0.000870398		15.042	0.0115958	15.003	0.018135	3.196	0.00090215	3.012	-0.000133838
1.605	-0.00472554	1.605	0.0108403	1.605	-0.00118987	1.605	-0.00087769		15.043	0.0116026	15.004	0.0181775	3.197	0.000905109	3.013	-0.000126262
1.606	-0.0047184	1.606	0.0108791	1.606	-0.00118456	1.606	-0.000882197		15.045	0.0116317	15.006	0.0182198	3.199	0.000905605	3.015	-0.00012484
1.607	-0.00470678	1.607	0.0108451	1.607	-0.00119678	1.607	-0.000873915		15.046	0.0116412	15.007	0.0182621	3.201	0.00090385	3.017	-0.000118352
1.608	-0.00470093	1.607	0.0108092	1.608	-0.00120911	1.608	-0.000866924		15.048	0.0116477	15.009	0.018309	3.202	0.000894724	3.018	-0.000122273
1.609	-0.00470411	1.608	0.0108063	1.608	-0.00123646	1.608	-0.000873902		15.049	0.0116634	15.011	0.0183542	3.204	0.000896002	3.02	-0.000127937
1.609	-0.00470637	1.609	0.0107895	1.609	-0.00125843	1.609	-0.000876554		15.051	0.0116823	15.012	0.0184033	3.206	0.000902759	3.021	-0.000138415
1.61	-0.00472534	1.61	0.0107749	1.61	-0.00126591	1.61	-0.000881427		15.053	0.0117075	15.014	0.0184507	3.207	0.000904346	3.023	-0.000137125
1.611	-0.00473229	1.611	0.0107771	1.611	-0.00126089	1.611	-0.000880801		15.054	0.0117078	15.015	0.0184872	3.209	0.000905789	3.024	-0.000139361
1.612	-0.00474442	1.612	0.0107623	1.612	-0.00125644	1.612	-0.000869996		15.056	0.0117146	15.017	0.0185258	3.211	0.000907435	3.026	-0.000148713
1.613	-0.00476352	1.612	0.0107279	1.613	-0.00127218	1.613	-0.000858552		15.057	0.0117126	15.018	0.0185744	3.212	0.000904434	3.028	-0.000158674
1.614	-0.00476972	1.613	0.0106936	1.613	-0.00126044	1.613	-0.000852964		15.059	0.0117088	15.02	0.0186203	3.214	0.000905362	3.029	-0.000160952
1.614	-0.00477229	1.614	0.0106491	1.614	-0.00124108	1.614	-0.000848398		15.061	0.0116986	15.021	0.0186573	3.216	0.000911119	3.031	-0.000157366
1.615	-0.00476944	1.615	0.0106349	1.615	-0.00124933	1.615	-0.000851475		15.062	0.0116756	15.023	0.0186988	3.217	0.000915106	3.032	-0.000162228
1.616	-0.00478396	1.616	0.0106194	1.616	-0.00124382	1.616	-0.000851478		15.064	0.0116621	15.025	0.0187455	3.219	0.000912625	3.034	-0.000173249
1.617	-0.0048046	1.617	0.0105705	1.617	-0.0012445	1.617	-0.00083754		15.065	0.0116775	15.026	0.0187884	3.221	0.00091517	3.035	-0.000176085
1.618	-0.0048224	1.617	0.0105366	1.618	-0.00125194	1.618	-0.000828312		15.067	0.0116852	15.028	0.0188227	3.222	0.000921656	3.037	-0.000178933
1.619	-0.00485397	1.618	0.0105526	1.618	-0.00123033	1.618	-0.000825625		15.068	0.0116683	15.029	0.0188593	3.224	0.000924985	3.038	-0.000186881
1.619	-0.00486916	1.619	0.0105678	1.619	-0.00123154	1.619	-0.000842101		15.07	0.0116672	15.031	0.0188989	3.226	0.000922579	3.04	-0.000192372
1.62	-0.00486883	1.62	0.0105918	1.62	-0.00123192	1.62	-0.000846903		15.072	0.0116572	15.032	0.0189407	3.227	0.000914609	3.042	-0.000191196
1.621	-0.00487968	1.621	0.0105833	1.621	-0.00120923	1.621	-0.000847062		15.073	0.0116741	15.034	0.018987	3.229	0.000914062	3.043	-0.000191668
1.622	-0.00487399	1.622	0.0105685	1.622	-0.00121674	1.622	-0.000843926		15.075	0.0116781	15.036	0.019032	3.23	0.000910603	3.045	-0.00019829
1.623	-0.00485523	1.622	0.0105371	1.623	-0.00122179	1.623	-0.000829711		15.076	0.0117188	15.037	0.0190702	3.232	0.000909017	3.046	-0.000209163
1.623	-0.0048587	1.623	0.0105036	1.623	-0.00121687	1.623	-0.000813962		15.078	0.0117269	15.039	0.0191101	3.234	0.000911257	3.048	-0.000203068
1.624	-0.00487699	1.624	0.0104805	1.624	-0.00121479	1.624	-0.000807054		15.079	0.0117383	15.04	0.0191585	3.235	0.000907213	3.049	-0.000198215
1.625	-0.00488409	1.625	0.0104694	1.625	-0.00121414	1.625	-0.000807164		15.081	0.0117502	15.042	0.019211	3.237	0.000914641	3.051	-0.000197628
1.626	-0.00488824	1.626	0.010461	1.626	-0.00119856	1.626	-0.00080159		15.083	0.0117411	15.043	0.0192682	3.239	0.00091654	3.053	-0.000200579
1.627	-0.0048861	1.627	0.0104677	1.627	-0.00118833	1.627	-0.000790136		15.084	0.0117519	15.045	0.0193218	3.24	0.000921146	3.054	-0.000202816
1.628	-0.00487897	1.627	0.0104889	1.628	-0.00118486	1.628	-0.000779018		15.086	0.0117635	15.046	0.0193628	3.242	0.000928186	3.056	-0.000203612
1.628	-0.00488302	1.628	0.0105	1.628	-0.0011634	1.628	-0.000775369		15.087	0.0117751	15.048	0.0194047	3.244	0.000923378	3.057	-0.000208423
1.629	-0.00488313	1.629	0.010507	1.629	-0.00117737	1.629	-0.000773858		15.089	0.0118073	15.05	0.0194459	3.245	0.000920532	3.059	-0.00020822
1.63	-0.00485521	1.63	0.0104951	1.63	-0.00118826	1.63	-0.000777081		15.09	0.0118176	15.051	0.0194841	3.247	0.000926825	3.06	-0.000214046
1.631	-0.00483111	1.631	0.010515	1.631	-0.00118459	1.631	-0.000785969		15.092	0.0118468	15.053	0.019531	3.249	0.000935649	3.062	-0.000218282
1.632	-0.00479115	1.632	0.0105413	1.632	-0.00119009	1.632	-0.000786941		15.094	0.01187	15.054	0.0195823	3.25	0.000941268	3.063	-0.000216382
1.633	-0.00479987	1.632	0.0105665	1.633	-0.00118591	1.633	-0.00078721		15.095	0.0118574	15.056	0.0196313	3.252	0.000945418	3.065	-0.00021737
1.633	-0.00481837	1.633	0.0105568	1.633	-0.00116964	1.633	-0.000785988		15.097	0.0118636	15.057	0.0196849	3.254	0.000942604	3.067	-0.000223868
1.634	-0.00481479	1.634	0.0105199	1.634	-0.00117061	1.634	-0.000788582		15.098	0.0118973	15.059	0.0197291	3.255	0.000938843	3.068	-0.000225177
1.635	-0.00479725	1.635	0.0104979	1.635	-0.00116091	1.635	-0.000794463		15.1	0.0119034	15.06	0.0197692	3.257	0.000941038	3.07	-0.000226003
1.636	-0.00479779	1.636	0.0104906	1.636	-0.00115875	1.636	-0.000801739		15.102	0.0119264	15.062	0.0198159	3.259	0.000946155	3.071	-0.000228835
1.637	-0.00480212	1.637	0.0105008	1.637	-0.001161	1.637	-0.00080182		15.103	0.0119323	15.064	0.0198638	3.26	0.000952821	3.073	-0.000240281
1.638	-0.00477449	1.637	0.0104797	1.638	-0.00113645	1.638	-0.000796425		15.105	0.0119357	15.065	0.0199112	3.262	0.000963668	3.074	-0.000247952
1.638	-0.00477025	1.638	0.0104674	1.638	-0.00112879	1.638	-0.000796687		15.106	0.0119376	15.067	0.0199611	3.264	0.000966722	3.076	-0.000248631
1.639	-0.00476637	1.639	0.0104322	1.639	-0.0011282	1.639	-0.000798988		15.108	0.0119626	15.068	0.020009	3.265	0.000966721	3.078	-0.000250828
1.64	-0.0047765	1.64	0.0104371	1.64	-0.00112835	1.64	-0.000803036		15.109	0.0119613	15.07	0.0200594	3.267	0.000972997	3.079	-0.000251612
1.641	-0.00476803	1.641	0.0104234	1.641	-0.00111876	1.641	-0.000803803		15.111	0.0119666	15.071	0.0201161	3.269	0.000974394	3.081	-0.000253667
1.642	-0.00475775	1.642	0.0104116	1.642	-0.00111461	1.642	-0.000793409		15.113	0.0119713	15.073	0.020168	3.27	0.000974215	3.082	-0.00024823
1.643	-0.00474718	1.642	0.0103963	1.643	-0.00112342	1.643	-0.000777664		15.114	0.011959	15.074	0.0202202	3.272	0.000981113	3.084	-0.000244572
1.643	-0.00474495	1.643	0.0103728	1.643	-0.00112881	1.643	-0.00076533		15.116	0.0119459	15.076	0.0202704	3.274	0.000977568	3.085	-0.000237089
1.644	-0.00474537	1.644	0.010386	1.644	-0.00111996	1.644	-0.000760895		15.117	0.0119735	15.078	0.020332	3.275	0.000981677	3.087	-0.000241204
1.645	-0.0047292	1.645	0.0103854	1.645	-0.00112477	1.645	-0.000761983		15.119	0.0120024	15.079	0.0203889	3.277	0.000983211	3.088	-0.000239846
1.646	-0.00474337	1.646	0.0103852	1.646	-0.00109036	1.646	-0.00075622		15.12	0.0120339	15.081	0.0204396	3.279	0.00097727	3.09	-0.000241232
1.647	-0.00473813	1.647	0.0103496	1.647	-0.00107095	1.647	-0.00075261		15.122	0.0120431	15.082	0.0204911	3.28	0.000975981	3.092	-0.000238335
1.648	-0.00476912	1.647	0.0103119	1.648	-0.00106551	1.648	-0.000748614		15.124	0.0120438	15.084	0.0205382	3.282	0.000978368	3.093	-0.000238734
1.648	-0.00478553	1.648	0.0103075	1.648	-0.00105087	1.648	-0.000753524		15.125	0.0120672	15.085	0.0205884	3.284	0.00096957	3.095	-0.000242627
1.649	-0.00477179	1.649	0.010328	1.649	-0.00104081	1.649	-0.000753759		15.127	0.0120893	15.087	0.0206461	3.285	0.000968695	3.096	-0.000237434
1.65	-0.00475556	1.65	0.010313	1.65	-0.00100875	1.65	-0.000750183		15.128	0.0121044	15.089	0.0206954	3.287	0.000962719	3.098	-0.00023811
1.651	-0.00474697	1.651	0.0102923	1.651	-0.00098899	1.651	-0.000761646		15.13	0.0120937	15.09	0.0207424	3.289	0.000957017	3.099	-0.000233818
1.652	-0.00471112	1.652	0.0102611	1.652	-0.00096992	1.652	-0.000759741		15.132	0.0120923	15.092	0.0207857	3.29	0.000954025	3.101	-0.000241405
1.653	-0.00470071	1.652	0.0102497	1.653	-0.000983265	1.653	-0.000762484		15.133	0.0120894	15.093	0.0208333	3.292	0.00095693	3.103	-0.000242934
1.653	-0.00467759	1.653	0.0102289	1.653	-0.000984862	1.653	-0.000769614		15.135	0.0120837	15.095	0.0208864	3.293	0.000956942	3.104	-0.000248875
1.654	-0.00464918	1.654	0.0102146	1.654	-0.000972016	1.654	-0.00078178		15.136	0.0121046	15.096	0.0209448	3.295	0.000960366	3.106	-0.00024238
1.655	-0.00463048	1.655	0.0102058	1.655	-0.000971221	1.655	-0.000785638		15.138	0.0121137	15.098	0.0210069	3.297	0.000961787	3.107	-0.000235886
1.656	-0.00462208	1.656	0.0101913	1.656	-0.00097793	1.656	-0.000779026		15.139	0.0121478	15.099	0.0210752	3.298	0.000961018	3.109	-0.000237883
1.657	-0.00462811	1.657	0.010182	1.657	-0.0009769	1.657	-0.000778218		15.141	0.0121955	15.101	0.0211411	3.3	0.00095452	3.11	-0.000237686
1.658	-0.0046285	1.657	0.0101984	1.658	-0.000981129	1.658	-0.000779819		15.143	0.0122289	15.103	0.0212031	3.302	0.000950796	3.112	-0.000228871
1.658	-0.00465091	1.658	0.010196	1.658	-0.00096467	1.658	-0.000785678		15.144	0.0122329	15.104	0.0212699	3.303	0.000947304	3.113	-0.000226748
1.659	-0.00465918	1.659	0.0101809	1.659	-0.000962176	1.659	-0.000796703		15.146	0.0122526	15.106	0.0213364	3.305	0.000945629	3.115	-0.000227624
1.66	-0.00463001	1.66	0.0101835	1.66	-0.000952541	1.66	-0.000806666		15.147	0.0122938	15.107	0.0214031	3.307	0.000943955	3.117	-0.000222342
1.661	-0.00459982	1.661	0.0101585	1.661	-0.000935621	1.661	-0.000791192		15.149	0.0123201	15.109	0.021472	3.308	0.000942585	3.118	-0.000223281
1.662	-0.00460275	1.662	0.0101146	1.662	-0.000933103	1.662	-0.000786645		15.15	0.0123478	15.11	0.0215403	3.31	0.000946163	3.12	-0.000217882
[truncated: 42,277 more rows]

## Sheet: Figure 4e
AK74 200-1		AK74 200-1 background
X	Y		Area	Mean	time (sec)
0	5823	1	568.162	4257.21	0
0.7038	5766	2	568.162	4049.51	30
1.4076	5577	3	568.162	4045.8	60
2.1114	5492	4	568.162	3975.97	90
2.8152	5769	5	568.162	4033.88	120
3.519	6355	6	568.162	3979.69	150
4.2228	6543	7	568.162	4108.19	180
4.9267	6610	8	568.162	4019.77	210
5.6305	6650	9	568.162	4117.44	240
6.3343	6753	10	568.162	4080.77	270
7.0381	6676	11	568.162	4023.83	300
7.7419	6698	12	568.162	4055.26	330
8.4457	6824	13	568.162	4073.29	360
9.1495	6797	14	568.162	4025.41	390
9.8533	6741	15	568.162	4024.89	420
10.5571	6713	16	568.162	4024.99	450
11.2609	6780	17	568.162	4038.77	480
11.9647	6781	18	568.162	4047.12	510
12.6685	6748	19	568.162	4039.54	540
13.3724	6699	20	568.162	4013.17	570
14.0762	6740	21	568.162	3994.09	600
14.78	6748	22	568.162	4017.32	630
15.4838	6640	23	568.162	4040.59	660
16.1876	6297	24	568.162	3986.89	690
16.8914	6028	25	568.162	4169.43	720
17.5952	5823	26	568.162	4076.64	750
18.299	5681	27	568.162	4022.03	780
19.0028	5601	28	568.162	3987.61	810
19.7066	5545	29	568.162	3983.37	840
20.4104	5535	30	568.162	3959.79	870
21.1142	5604				900
21.818	5615				930
22.5219	5572				960
23.2257	5507				990
23.9295	5665				1020
24.6333	5658				1050
25.3371	5580				1080
26.0409	5503				1110
26.7447	5497				1140
27.4485	5480				1170
28.1523	5450				1200
28.8561	5478				1230

## Sheet: Figure 4f
GG15 1000-1			GG15 1000-1 background
X	Y			Area	Mean	time (sec)
0	0		1	408.66	6241.45	0
0.7038	29358		2	408.66	6195.74	30
1.4076	29358		3	408.66	6213.23	60
2.1114	28980		4	408.66	6217.54	90
2.8152	29107		5	408.66	6238.77	120
3.519	29135		6	408.66	6345.1	150
4.2228	29670		7	408.66	6316.72	180
4.9267	29275		8	408.66	6282.23	210
5.6305	29417		9	408.66	6255.68	240
6.3343	27862		10	408.66	6271.26	270
7.0381	25971		11	408.66	6268.97	300
7.7419	25786		12	408.66	6252.05	330
8.4457	25138		13	408.66	6244.09	360
9.1495	24813		14	408.66	6346.03	390
9.8533	25025		15	408.66	6360.23	420
10.5571	24478		16	408.66	6339.04	450
11.2609	24463		17	408.66	6367.54	480
11.9647	24419		18	408.66	6316.94	510
12.6685	24635		19	408.66	6278.1	540
13.3724	24841		20	408.66	6258.96	570
14.0762	24781		21	408.66	6277.24	600
14.78	25109		22	408.66	6309.05	630
15.4838	24807		23	408.66	6302.66	660
16.1876	24621		24	408.66	6359.04	690
16.8914	24566		25	408.66	6326.41	720
17.5952	24411		26	408.66	6354.17	750
18.299	24306		27	408.66	6341.65	780
19.0028	24747		28	408.66	6331.3	810
19.7066	26381		29	408.66	6364.03	840
20.4104	27004		30	408.66	6379.14	870
21.1142	27255		31	408.66	6354.91	900
21.818	28037		32	408.66	6373.3	930
22.5219	27928		33	408.66	6347.07	960
23.2257	27877		34	408.66	6486.6	990
23.9295	27765		35	408.66	6458.86	1020
24.6333	29261		36	408.66	6438.95	1050
25.3371	28444		37	408.66	6372.24	1080
26.0409	28571		38	408.66	6375.85	1110
26.7447	28952		39	408.66	6329.15	1140
27.4485	28221		40	408.66	6314.07	1170
28.1523	28316		41	408.66	6282.05	1200
28.8561	28618		42	408.66	6286.02	1230
29.5599	28482		43	408.66	6265.95	1260
30.2637	28260		44	408.66	6192.72	1290
30.9676	28171		45	408.66	6244.13	1320
31.6714	28943		46	408.66	6244.82	1350
32.3752	28455		47	408.66	6298.57	1380
33.079	28843		48	408.66	6286.67	1410
33.7828	28365		49	408.66	6346.61	1440
34.4866	25748		50	408.66	6334.64	1470
35.1904	24746		51	408.66	6366.35	1500
35.8942	24298		52	408.66	6394.59	1530
36.598	24176		53	408.66	6361.95	1560
37.3018	24419		54	408.66	6391.48	1590
38.0056	24486		55	408.66	6414.99	1620
38.7094	24742		56	408.66	6434.65	1650
39.4132	24447		57	408.66	6431.05	1680
40.1171	24057		58	408.66	6435.5	1710
40.8209	24159		59	408.66	6469.81	1740
41.5247	23800		60	408.66	6454.94	1770
42.2285	23843		61	408.66	6472	1800
42.9323	24370					1830
[truncated: 27 more rows]

## Sheet: Figure 5c
Actin opto-nanobody:
[truncated: 17 more rows]

[truncated: 13 more sheets: Figure 5d, Figure 5e, Figure S1b, Figure S1c, Figure S2a, Figure S4c, BLI - LaM8, BLI - LaM8 GG15 C450V, BLI - LaM8 GG15 I532E A536E, BLI - LaM8 GG15 light, BLI - LaM8 AK74 C450V, BLI - LaM8 AK74 I532E A536E, BLI - LaM8 AK74 light]
